# Supplementary material for: Predictors of benefits and safety events from participation in a lifestyle therapy trial for adults with depression: A secondary analysis of the CALM randomised controlled trial
Source: Aust N Z J Psychiatry. 2026 Apr 14;60(7):677–86. doi: 10.1177/00048674261440324 (PMC13291407; doi:10.1177/00048674261440324)
Supplement: sj-xlsx-1-anp-10.1177_00048674261440324 – Supplemental material for Predictors of benefits and safety events from participation in a lifestyle therapy trial for adults with depression: A secondary analysis of the CALM randomised controlled trial [file sj-xlsx-1-anp-10.1177_00048674261440324.xlsx]

## Sheet: Full Sample
	50% Reduction in PHQ-9					Reliable Improvement in PHQ-9					Remission in PHQ-9					50% Reduction in GAD-7					Reliable Improvement in GAD-7					Safety Events
	RR	P>|z|	Q	L95%CI	U95%CI	RR	P>|z|	Q	L95%CI	U95%CI	RR	P>|z|	Q	L95%CI	U95%CI	RR	P>|z|	Q	L95%CI	U95%CI	RR	P>|z|	Q	L95%CI	U95%CI	Coefficient	P>|z|	Q	L95%CI	U95%CI
Treatment Allocation (Pscyhotherapy=reference)																																	Lower likelihood of treatment response
Per-Protocol	1.22456	0.289	0.586857	0.842218	1.78047	1.25954	0.436	0.7085	0.704383	2.25225	1.03619	0.837	0.902	0.739054	1.45278	1.55722	0.081	0.3328	0.947028	2.56058	2.13057	0.018	0.078	1.14139	3.97705	0.468071	0.003	0.0173333	0.156647	0.779495			Higher likelihood of treatment response
Intention-to-Treat	1.11158	0.547	0.7111	0.786018	1.57199	1.25954	0.436	0.809714	0.704383	2.25225	1.03619	0.837	0.90675	0.739054	1.45278	1.55722	0.081	0.31525	0.947028	2.56058	2.13057	0.018	0.078	1.14139	3.97705	0.468071	0.001	0.0065	0.202166	0.733976
Age (years)																																	Higher reported safety events
Per-Protocol	1.01356	0.038	0.164667	1.00076	1.02653	1.00568	0.628	0.8177	0.98291	1.02898	1.00605	0.361	0.586625	0.993123	1.01913	1.00046	0.941	0.998	0.988355	1.01271	1.00274	0.824	0.824	0.978871	1.02719	0.0158138	0.004	0.0173333	0.005095	0.0265327			Lower reported safety events
Intention-to-Treat	1.01383	0.031	0.39	1.00126	1.02656	1.00568	0.628	0.8957	0.98291	1.02898	1.00605	0.361	0.586625	0.993123	1.01913	1.00046	0.941	0.941	0.988355	1.01271	1.00274	0.824	0.892667	0.978871	1.02719	0.0158138	0.001	0.0065	0.0063086	0.0253191
Born in Australia (Born outside of Australia=reference)																																Q values were calculate separately for each outcome, subgroup (full sample, psychotherapy and lifestyle therapy) and model (per-protocol and intention to treat)
Per-Protocol	0.633429	0.025	0.164667	0.424776	0.944573	0.650348	0.366	0.679714	0.255716	1.65399	0.808113	0.319	0.586625	0.531444	1.22881	0.709281	0.069	0.3328	0.490109	1.02646	0.573121	0.287	0.517833	0.205761	1.59635	0.213366	0.192	0.624	-0.107238	0.53397
Intention-to-Treat	0.626029	0.06	0.39	0.383972	1.02068	0.650348	0.366	0.793	0.255716	1.65399	0.808113	0.319	0.586625	0.531444	1.22881	0.709281	0.069	0.31525	0.490109	1.02646	0.573121	0.287	0.533	0.205761	1.59635	0.224576	0.23	0.6214	-0.142042	0.591193
Sex (Male=reference)
Per-Protocol	1.29866	0.465	0.671667	0.643756	2.6198	0.758042	0.629	0.8177	0.246012	2.33577	2.00583	0.002	0.013	1.28735	3.1253	1.29157	0.418	0.75725	0.695559	2.39828	1.5682	0.456	0.517833	0.480363	5.11954	0.0745188	0.766	0.946636	-0.415897	0.564934
Intention-to-Treat	1.38439	0.368	0.686111	0.676571	2.83271	0.758042	0.629	0.8957	0.246012	2.33577	2.00583	0.002	0.013	1.28735	3.1253	1.29157	0.418	0.80275	0.695559	2.39828	1.5682	0.456	0.5928	0.480363	5.11954	0.0745188	0.652	0.8476	-0.248987	0.398025		Results are presented per unit - for scaled results (such as per 10 year increase in age), see Full Results tab
PHQ-9 Score at Baseline
Per-Protocol	1.01568	0.316	0.586857	0.985244	1.04706	1.25379	0	0	1.1961	1.31426	0.898478	0	0	0.858547	0.940266	0.97968	0.128	0.3328	0.954102	1.00594	1.15118	0	0	1.08775	1.21831	0.0004599	0.979	0.979	-0.0332737	0.0341935
Intention-to-Treat	1.01201	0.475	0.686111	0.979222	1.0459	1.25379	0	0	1.1961	1.31426	0.90038	0	0	0.857194	0.945741	0.981472	0.187	0.4862	0.9546	1.0091	1.15119	0	0	1.08783	1.21824	-0.0010476	0.927	0.927	-0.0234196	0.0213244
GAD-7 Score at Baseline
Per-Protocol	1.0072	0.775	0.919	0.958823	1.05803	1.21495	0	0	1.12072	1.3171	0.904249	0.005	0.0216667	0.84333	0.969568	1.01019	0.635	0.917222	0.968733	1.05341	1.31149	0	0	1.25584	1.36961	-0.0082632	0.667	0.946636	-0.0459546	0.0294282
Intention-to-Treat	1.005	0.825	0.825	0.961516	1.05044	1.21495	0	0	1.12072	1.3171	0.904249	0.005	0.0216667	0.84333	0.969568	1.01019	0.635	0.905273	0.968733	1.05341	1.31149	0	0	1.25584	1.36961	-0.0086557	0.52	0.811778	-0.0350483	0.0177368
Blood Cholesterol at Basleline (mmol/L)
Per-Protocol	0.891432	0.421	0.671667	0.673649	1.17962	0.970959	0.893	0.952	0.630844	1.49444	1.01639	0.902	0.902	0.783907	1.31783	0.954579	0.717	0.9321	0.742631	1.22702	0.839601	0.436	0.517833	0.540569	1.30405	0.020144	0.801	0.946636	-0.136117	0.176404
Intention-to-Treat	0.956016	0.692	0.749667	0.764311	1.19581	0.940536	0.781	0.923	0.610574	1.44881	1.00787	0.951	0.951	0.785137	1.29378	0.956862	0.707	0.905273	0.760315	1.20422	0.824987	0.371	0.535889	0.540871	1.25835	0.0098514	0.902	0.927	-0.148056	0.167759
Total Cholesterol to HDL Cholesterol Ratio at Baseline
Per-Protocol	0.961177	0.79	0.919	0.718592	1.28565	1.01603	0.952	0.952	0.605511	1.70487	0.959482	0.758	0.895818	0.737547	1.2482	0.986275	0.918	0.998	0.757889	1.28348	1.14484	0.463	0.517833	0.797934	1.64256	0.0037703	0.966	0.979	-0.168653	0.176193
Intention-to-Treat	0.90448	0.465	0.686111	0.687888	1.18927	0.999622	0.999	0.999	0.597036	1.67368	0.937878	0.612	0.7956	0.731725	1.20211	0.961971	0.766	0.905273	0.74525	1.24171	1.13164	0.503	0.594455	0.788093	1.62493	-0.0367174	0.562	0.811778	-0.160996	0.0875607
Blood Glucose at Basleline (mmol/L)
Per-Protocol	0.775509	0.144	0.468	0.551505	1.09049	0.795403	0.334	0.679714	0.499735	1.266	0.762999	0.229	0.541667	0.491188	1.18522	0.706168	0.104	0.3328	0.464448	1.07369	0.866686	0.478	0.517833	0.583617	1.28705	0.162531	0	0	0.0964304	0.228631
Intention-to-Treat	0.778769	0.181	0.58825	0.534846	1.13394	0.910382	0.689	0.8957	0.574288	1.44317	0.758733	0.218	0.472333	0.488581	1.17826	0.725097	0.097	0.31525	0.495807	1.06042	0.977317	0.91	0.91	0.656022	1.45597	0.1477	0.007	0.0303333	0.0417115	0.253688
Blood HDL at Baseline (mmol/L)
Per-Protocol	0.965096	0.919	0.919	0.486748	1.91354	1.12081	0.841	0.952	0.367298	3.42018	1.12846	0.646	0.895818	0.673693	1.89021	1.00061	0.998	0.998	0.604753	1.65558	0.541604	0.215	0.517833	0.205519	1.42729	0.070741	0.682	0.946636	-0.267554	0.409037
Intention-to-Treat	1.21459	0.425	0.686111	0.75071	1.9651	1.05257	0.927	0.999	0.35123	3.15433	1.15503	0.547	0.790111	0.722272	1.84708	1.03069	0.898	0.941	0.647947	1.63952	0.553803	0.202	0.533	0.223409	1.37281	0.131204	0.356	0.771333	-0.148152	0.410561
Blood LDL at Baseline (mmol/L)
Per-Protocol	0.84832	0.304	0.586857	0.61989	1.16093	0.795093	0.339	0.679714	0.496964	1.27207	1.05111	0.716	0.895818	0.803663	1.37475	0.899758	0.466	0.75725	0.677227	1.19541	0.817063	0.346	0.517833	0.536758	1.24375	0.0284077	0.794	0.946636	-0.18436	0.241175
Intention-to-Treat	0.873215	0.384	0.686111	0.643036	1.18579	0.795093	0.339	0.793	0.496964	1.27207	1.05111	0.716	0.846182	0.803663	1.37475	0.899758	0.466	0.80275	0.677227	1.19541	0.817063	0.346	0.535889	0.536758	1.24375	0.0284077	0.728	0.860364	-0.131567	0.188382
Blood Triglycerides at Baseline (mmol/L)
Per-Protocol	1.02441	0.919	0.919	0.644238	1.62892	1.39512	0.178	0.676	0.85902	2.2658	0.75085	0.25	0.541667	0.460767	1.22356	1.16698	0.203	0.439833	0.920284	1.47979	1.3682	0.196	0.517833	0.850986	2.19976	-0.0717464	0.502	0.946636	-0.281016	0.137523
Intention-to-Treat	0.912431	0.673	0.749667	0.593953	1.40168	1.37785	0.214	0.6955	0.831247	2.28387	0.742115	0.196	0.472333	0.472216	1.16628	1.09956	0.494	0.80275	0.837453	1.44369	1.35133	0.22	0.533	0.835039	2.18684	-0.127203	0.239	0.6214	-0.339725	0.0853195

## Sheet: Psychotherapy
	50% Reduction in PHQ-9					Reliable Improvement in PHQ-9					Remission in PHQ-9					50% Reduction in GAD-7					Reliable Improvement in GAD-7					Safety Events
	RR	P>|z|	Q	L95%CI	U95%CI	RR	P>|z|	Q	L95%CI	U95%CI	RR	P>|z|	Q	L95%CI	U95%CI	RR	P>|z|	Q	L95%CI	U95%CI	RR	P>|z|	Q	L95%CI	U95%CI	Coefficient	P>|z|	Q	L95%CI	U95%CI
Age (years)																																	Lower likelihood of treatment response
Per-Protocol	1.0259	0.001	0.012	1.01052	1.04151	1.00666	0.718	0.792	0.970973	1.04367	1.01393	0.02	0.12	1.0022	1.02579	1.00689	0.632	0.942667	0.979038	1.03553	1.01793	0.225	0.45	0.989096	1.04761	0.010052	0.311	0.981	-0.0094113	0.0295153			Higher likelihood of treatment response
Intention-to-Treat	1.02195	0.014	0.168	1.00455	1.03966	1.00666	0.718	0.929455	0.970973	1.04367	1.01393	0.02	0.12	1.0022	1.02579	1.00689	0.632	0.948	0.979038	1.03553	1.01793	0.225	0.45	0.989096	1.04761	0.010052	0.199	0.985	-0.0052977	0.0254017
Born in Australia (Born outside of Australia=reference)																																	Higher reported safety events
Per-Protocol	0.872415	0.646	0.7752	0.487595	1.56094	0.45991	0.234	0.6504	0.127911	1.65363	1.09907	0.836	0.936	0.449625	2.68659	1.07312	0.848	0.985	0.5221	2.20567	1.44767	0.727	0.830182	0.180966	11.581	-0.0496588	0.833	0.981	-0.510673	0.411355			Lower reported safety events
Intention-to-Treat	0.763425	0.431	0.649091	0.385555	1.51163	0.45991	0.234	0.66	0.127911	1.65363	1.09907	0.836	0.901	0.449625	2.68659	1.07312	0.848	0.985	0.5221	2.20567	1.44767	0.727	0.857	0.180966	11.581	-0.0599127	0.819	0.985	-0.574983	0.455158
Sex (Male=reference)																																Q values were calculate separately for each outcome, subgroup (full sample, psychotherapy and lifestyle therapy) and model (per-protocol and intention to treat)
Per-Protocol	1.51171	0.395	0.677143	0.583541	3.91623	0.5962	0.35	0.687429	0.201492	1.76411	1.89124	0.153	0.459	0.789814	4.52866	1.00688	0.985	0.985	0.500595	2.0252	1.31646	0.761	0.830182	0.224255	7.72817	-0.0496607	0.86	0.981	-0.603379	0.504057
Intention-to-Treat	1.40656	0.462	0.649091	0.559907	3.53346	0.5962	0.35	0.7	0.201492	1.76411	1.89124	0.153	0.459	0.789814	4.52866	1.00688	0.985	0.985	0.500595	2.0252	1.31646	0.761	0.857	0.224255	7.72817	-0.0496607	0.833	0.985	-0.512241	0.41292
PHQ-9 Score at Baseline
Per-Protocol	1.02068	0.505	0.7575	0.961051	1.084	1.23476	0	0	1.15276	1.32259	0.896252	0.002	0.024	0.834892	0.962121	1.01852	0.632	0.942667	0.944751	1.09806	1.26997	0	0	1.16183	1.38817	-0.0010998	0.947	0.981	-0.0336456	0.0314461
Intention-to-Treat	1.01582	0.567	0.649091	0.962481	1.07211	1.23476	0	0	1.15276	1.32259	0.899262	0.008	0.096	0.831338	0.972737	1.02099	0.598	0.948	0.945182	1.10287	1.27167	0	0	1.16368	1.38967	-0.0044769	0.817	0.985	-0.0424924	0.0335387		Results are presented per unit - for scaled results (such as per 10 year increase in age), see Full Results tab
GAD-7 Score at Baseline
Per-Protocol	1.02054	0.598	0.7752	0.946242	1.10067	1.18715	0.012	0.072	1.0386	1.35694	0.875436	0.039	0.156	0.771572	0.993282	1.00316	0.938	0.985	0.926745	1.08587	1.46035	0	0	1.26716	1.68299	-0.0007551	0.981	0.981	-0.0620684	0.0605582
Intention-to-Treat	1.02138	0.518	0.649091	0.95785	1.08912	1.18715	0.012	0.072	1.0386	1.35694	0.875436	0.039	0.156	0.771572	0.993282	1.00316	0.938	0.985	0.926745	1.08587	1.46035	0	0	1.26716	1.68299	-0.0004792	0.985	0.985	-0.0492422	0.0482838
Blood Cholesterol at Basleline (mmol/L)
Per-Protocol	0.719618	0.062	0.186	0.509131	1.01713	1.12824	0.726	0.792	0.574664	2.21506	0.986751	0.936	0.936	0.713367	1.36491	0.932282	0.707	0.942667	0.646478	1.34444	0.638737	0.181	0.4344	0.33124	1.23169	0.0595394	0.459	0.981	-0.0980477	0.217127
Intention-to-Treat	0.839144	0.275	0.649091	0.610012	1.15434	0.923612	0.806	0.929455	0.489862	1.74143	0.980287	0.901	0.901	0.715701	1.34269	0.934432	0.719	0.958667	0.64566	1.35236	0.619845	0.149	0.3576	0.323748	1.18675	0.0849501	0.465	0.985	-0.143889	0.313789
Total Cholesterol to HDL Cholesterol Ratio at Baseline
Per-Protocol	0.636263	0.047	0.186	0.407191	0.994206	0.793828	0.217	0.6504	0.550189	1.14536	0.888723	0.573	0.828	0.589702	1.33937	0.895481	0.478	0.942667	0.66027	1.21448	0.453443	0.002	0.006	0.277495	0.740952	0.0689293	0.549	0.981	-0.156272	0.294131
Intention-to-Treat	0.767486	0.092	0.368	0.563447	1.04541	0.797993	0.275	0.66	0.531366	1.1984	0.887822	0.537	0.8145	0.608118	1.29618	0.859884	0.393	0.9432	0.607587	1.21695	0.490951	0.016	0.048	0.276929	0.870375	0.0777537	0.458	0.985	-0.127864	0.283372
Blood Glucose at Basleline (mmol/L)
Per-Protocol	1.06414	0.829	0.829	0.605888	1.86898	1.18293	0.641	0.792	0.584425	2.39435	0.822623	0.617	0.828	0.383053	1.76662	0.555298	0.142	0.568	0.253409	1.21683	1.2459	0.409	0.6525	0.738908	2.10075	0.317139	0.003	0.036	0.106668	0.52761
Intention-to-Treat	0.886199	0.595	0.649091	0.563978	1.39252	0.9871	0.971	0.971	0.486563	2.00255	0.802534	0.543	0.8145	0.394232	1.63371	0.566863	0.13	0.52	0.271611	1.18307	1.05302	0.857	0.857	0.600104	1.84776	0.091934	0.615	0.985	-0.274163	0.458031
Blood HDL at Baseline (mmol/L)
Per-Protocol	1.43226	0.219	0.5256	0.807893	2.53917	1.56052	0.557	0.792	0.353687	6.88521	1.2763	0.45	0.828	0.678038	2.40243	1.21694	0.578	0.942667	0.609071	2.43148	1.83672	0.435	0.6525	0.399395	8.44666	-0.108537	0.729	0.981	-0.722015	0.504942
Intention-to-Treat	1.44848	0.184	0.552	0.836058	2.50952	1.3327	0.687	0.929455	0.329493	5.39035	1.24703	0.483	0.8145	0.671444	2.31605	1.25678	0.522	0.948	0.624181	2.53053	1.61873	0.508	0.762	0.388173	6.75031	-0.0759001	0.766	0.985	-0.579437	0.427637
Blood LDL at Baseline (mmol/L)
Per-Protocol	0.604939	0.032	0.186	0.382022	0.957931	0.713966	0.271	0.6504	0.391974	1.30046	0.972202	0.879	0.936	0.676507	1.39715	0.77842	0.237	0.711	0.514129	1.17857	0.492712	0.001	0.004	0.319329	0.760235	0.103944	0.223	0.981	-0.0631447	0.271032
Intention-to-Treat	0.664993	0.067	0.368	0.429694	1.02914	0.713966	0.271	0.66	0.391974	1.30046	0.972202	0.879	0.901	0.676507	1.39715	0.77842	0.237	0.711	0.514129	1.17857	0.492712	0.001	0.004	0.319329	0.760235	0.103944	0.421	0.985	-0.149482	0.357369
Blood Triglycerides at Baseline (mmol/L)
Per-Protocol	0.912271	0.769	0.829	0.494749	1.68215	1.31551	0.401	0.687429	0.693933	2.49384	0.731574	0.359	0.828	0.375226	1.42634	1.41686	0	0	1.17504	1.70845	0.793704	0.612	0.816	0.324689	1.94021	-0.0240968	0.791	0.981	-0.202015	0.153821
Intention-to-Treat	0.857636	0.511	0.649091	0.541479	1.35839	1.26709	0.441	0.756	0.693696	2.31444	0.744032	0.388	0.8145	0.379292	1.45952	1.30894	0.005	0.06	1.08681	1.57647	0.736616	0.49	0.762	0.309012	1.75593	-0.0055774	0.971	0.985	-0.303345	0.29219

## Sheet: Lifestyle Therapy
	50% Reduction in PHQ-9					Reliable Improvement in PHQ-9					Remission in PHQ-9					50% Reduction in GAD-7					Reliable Improvement in GAD-7					Safety Events
	RR	P>|z|	Q	L95%CI	U95%CI	RR	P>|z|	Q	L95%CI	U95%CI	RR	P>|z|	Q	L95%CI	U95%CI	RR	P>|z|	Q	L95%CI	U95%CI	RR	P>|z|	Q	L95%CI	U95%CI	Coefficient	P>|z|	Q	L95%CI	U95%CI
Age (years)																																	Lower likelihood of treatment response
Per-Protocol	1.00731	0.461	0.6864	0.987974	1.02702	1.00345	0.83	0.905455	0.972383	1.0355	1.00212	0.849	0.914	0.980449	1.02428	0.997918	0.734	0.937	0.985995	1.00998	0.995059	0.696	0.747	0.970662	1.02007	0.0192576	0.005	0.03	0.0058532	0.0326621			Higher likelihood of treatment response
Intention-to-Treat	1.00859	0.385	0.79	0.989314	1.02825	1.00345	0.83	0.979	0.972383	1.0355	1.00212	0.849	0.858	0.980449	1.02428	0.997918	0.734	0.937091	0.985995	1.00998	0.995059	0.696	0.814909	0.970662	1.02007	0.0192576	0.002	0.024	0.0072848	0.0312305
Born in Australia (Born outside of Australia=reference)																																	Higher reported safety events
Per-Protocol	0.492796	0	0	0.340577	0.713047	0.950435	0.94	0.94	0.254087	3.55519	0.574169	0.012	0.056	0.373008	0.883815	0.600193	0.009	0.108	0.410165	0.878262	0.407854	0.034	0.0816	0.177907	0.935012	0.329944	0.056	0.204	-0.0085876	0.668475			Lower reported safety events
Intention-to-Treat	0.509675	0.004	0.048	0.325317	0.798506	0.950435	0.94	0.979	0.254087	3.55519	0.574169	0.012	0.056	0.373008	0.883815	0.600193	0.009	0.108	0.410165	0.878262	0.407854	0.034	0.0816	0.177907	0.935012	0.338387	0.212	0.424	-0.193037	0.86981
Sex (Male=reference)																																Q values were calculate separately for each outcome, subgroup (full sample, psychotherapy and lifestyle therapy) and model (per-protocol and intention to treat)
Per-Protocol	1.11018	0.826	0.901091	0.43735	2.81813	0.510249	0.351	0.673333	0.124234	2.09567	2.85119	0.207	0.354857	0.559345	14.5335	1.86399	0.382	0.9168	0.461742	7.5247	1.3601	0.747	0.747	0.210499	8.78809	-0.0636734	0.825	0.96	-0.626832	0.499485
Intention-to-Treat	1.42001	0.527	0.903429	0.470234	4.28812	0.510249	0.351	0.702	0.124234	2.09567	2.85119	0.207	0.354857	0.559345	14.5335	1.86399	0.382	0.9168	0.461742	7.5247	1.3601	0.747	0.814909	0.210499	8.78809	-0.0636734	0.785	0.942	-0.521365	0.394018
PHQ-9 Score at Baseline
Per-Protocol	1.01272	0.542	0.6864	0.972398	1.05471	1.26264	0	0	1.16273	1.37113	0.906269	0	0	0.864227	0.950355	0.966277	0.151	0.604	0.922074	1.0126	1.1085	0.006	0.021	1.03024	1.19271	-0.0009905	0.96	0.96	-0.0401109	0.0381299
Intention-to-Treat	1.0086	0.684	0.961091	0.967799	1.05113	1.26264	0	0	1.16273	1.37113	0.906269	0	0	0.864227	0.950355	0.966277	0.151	0.604	0.922074	1.0126	1.1085	0.006	0.032	1.03024	1.19271	-0.0009905	0.942	0.98	-0.0274851	0.025504		Results are presented per unit - for scaled results (such as per 10 year increase in age), see Full Results tab
GAD-7 Score at Baseline
Per-Protocol	0.999786	0.994	0.994	0.945718	1.05695	1.2197	0	0	1.10974	1.34056	0.918804	0.014	0.056	0.859043	0.982723	1.01097	0.655	0.937	0.963663	1.0606	1.26369	0	0	1.17671	1.35709	-0.0212423	0.287	0.492	-0.0603421	0.0178575
Intention-to-Treat	0.995334	0.87	0.961091	0.940911	1.0529	1.2197	0	0	1.10974	1.34056	0.918804	0.014	0.056	0.859043	0.982723	1.01097	0.655	0.937091	0.963663	1.0606	1.26369	0	0	1.17671	1.35709	-0.0212423	0.177	0.424	-0.0521157	0.009631
Blood Cholesterol at Basleline (mmol/L)
Per-Protocol	1.08512	0.572	0.6864	0.817179	1.44092	1.19466	0.408	0.673333	0.784142	1.82011	1.02037	0.914	0.914	0.709067	1.46836	0.987525	0.937	0.937	0.721612	1.35143	1.1018	0.689	0.747	0.684927	1.77241	-0.0130728	0.886	0.96	-0.191984	0.165838
Intention-to-Treat	1.12525	0.395	0.79	0.856548	1.47824	1.13156	0.611	0.814667	0.699677	1.83002	1.03318	0.858	0.858	0.723233	1.47595	1.00424	0.977	0.977	0.74837	1.3476	1.08519	0.745	0.814909	0.662694	1.77706	-0.002524	0.98	0.98	-0.198885	0.193837
Total Cholesterol to HDL Cholesterol Ratio at Baseline
Per-Protocol	1.14223	0.121	0.363	0.965558	1.35124	1.30491	0.126	0.504	0.927941	1.83503	0.953118	0.596	0.817333	0.798148	1.13818	1.01564	0.921	0.937	0.748718	1.37771	1.38646	0.006	0.021	1.09998	1.74754	-0.0462512	0.623	0.9345	-0.230597	0.138095
Intention-to-Treat	1.04387	0.737	0.961091	0.807861	1.34883	1.27641	0.207	0.621	0.873204	1.86579	0.899546	0.336	0.492	0.724991	1.11613	0.963089	0.834	0.937091	0.6781	1.36785	1.35437	0.029	0.0816	1.03194	1.77755	-0.0701944	0.374	0.561	-0.225037	0.0846484
Blood Glucose at Basleline (mmol/L)
Per-Protocol	0.613567	0.047	0.188	0.378779	0.993889	0.852272	0.505	0.673333	0.532567	1.3639	0.623549	0.076	0.228	0.369799	1.05142	0.806384	0.301	0.903	0.536308	1.21247	0.913966	0.734	0.747	0.543687	1.53642	0.135156	0	0	0.0630261	0.207285
Intention-to-Treat	0.699925	0.173	0.692	0.414637	1.1815	1.00671	0.979	0.979	0.605849	1.67281	0.636678	0.062	0.186	0.396053	1.0235	0.808682	0.32	0.9168	0.531541	1.23032	1.01621	0.948	0.948	0.629006	1.64177	0.136473	0.006	0.036	0.0384195	0.234526
Blood HDL at Baseline (mmol/L)
Per-Protocol	0.759538	0.517	0.6864	0.330742	1.74425	0.666221	0.593	0.7116	0.150248	2.95412	1.13638	0.682	0.8184	0.615868	2.09682	0.920885	0.817	0.937	0.458973	1.84766	0.298162	0.07	0.14	0.080639	1.10245	0.19599	0.188	0.4512	-0.0955318	0.487511
Intention-to-Treat	1.04693	0.881	0.961091	0.571704	1.91721	0.651945	0.566	0.814667	0.151291	2.80937	1.29939	0.369	0.492	0.73327	2.30258	1.06058	0.859	0.937091	0.553035	2.0339	0.349937	0.105	0.21	0.0983674	1.24488	0.207596	0.19	0.424	-0.102874	0.518065
Blood LDL at Baseline (mmol/L)
Per-Protocol	1.17767	0.246	0.5904	0.893295	1.55259	1.2019	0.467	0.673333	0.731853	1.97386	1.0918	0.613	0.817333	0.777108	1.53392	1.03576	0.845	0.937	0.728938	1.47172	1.3166	0.333	0.4995	0.754593	2.29717	-0.0331727	0.798	0.96	-0.286589	0.220243
Intention-to-Treat	1.15202	0.334	0.79	0.864417	1.53531	1.2019	0.467	0.800571	0.731853	1.97386	1.0918	0.613	0.7356	0.777108	1.53392	1.03576	0.845	0.937091	0.728938	1.47172	1.3166	0.333	0.4995	0.754593	2.29717	-0.0331727	0.764	0.942	-0.249718	0.183373
Blood Triglycerides at Baseline (mmol/L)
Per-Protocol	1.1483	0.502	0.6864	0.766976	1.71921	1.708	0.224	0.672	0.720581	4.04851	0.686322	0.122	0.286	0.425841	1.10613	0.906064	0.755	0.937	0.487009	1.6857	1.92716	0.007	0.021	1.19953	3.09615	-0.215738	0.068	0.204	-0.447595	0.0161177
Intention-to-Treat	1.00223	0.993	0.993	0.617618	1.62635	1.72453	0.187	0.621	0.767738	3.87373	0.648844	0.097	0.218	0.389288	1.08146	0.863181	0.634	0.937091	0.470738	1.5828	1.91417	0.008	0.032	1.18697	3.08688	-0.219946	0.117	0.424	-0.495195	0.0553022

## Sheet: Sensitivity Model
Per-protocol model, removing influential observations	50% Reduction in PHQ-9				Reliable Improvement in PHQ-9				Remission in PHQ-9				50% Reduction in GAD-7				Reliable Improvement in GAD-7				Safety Events
	RR	P>|z|	L95%CI	U95%CI	RR	P>|z|	L95%CI	U95%CI	RR	P>|z|	L95%CI	U95%CI	RR	P>|z|	L95%CI	U95%CI	RR	P>|z|	L95%CI	U95%CI	Coefficient	P>|z|	L95%CI	U95%CI
Treatment Allocation (Pscyhotherapy=reference)	1.22456	0.289	0.842218	1.78047	1.25954	0.436	0.704383	2.25225	1.03619	0.837	0.739054	1.45278	1.55722	0.081	0.947028	2.56058	2.13057	0.018	1.14139	3.97705	0.468071	0.003	0.156647	0.779495
Age (years)	1.01356	0.038	1.00076	1.02653	1.00568	0.628	0.98291	1.02898	1.00605	0.361	0.993123	1.01913	1.00046	0.941	0.988355	1.01271	1.00274	0.824	0.978871	1.02719	0.0158143	0.004	0.005095	0.0265329
Born in Australia (Born outside of Australia=reference)	0.633429	0.025	0.424776	0.944573	0.650348	0.366	0.255716	1.65399	0.808113	0.319	0.531444	1.22881	0.709281	0.069	0.490109	1.02646	0.573121	0.287	0.205761	1.59635	0.213366	0.192	-0.107238	0.53397
Sex (Male=reference)	1.29866	0.465	0.643756	2.6198	0.758042	0.629	0.246012	2.33577	2.00583	0.002	1.28735	3.1253	1.29157	0.418	0.695559	2.39828	1.5682	0.456	0.480363	5.11954	0.0745192	0.766	-0.415897	0.564934
PHQ-9 Score at Baseline	1.01568	0.316	0.985244	1.04706	1.25769	0	1.19151	1.32755	0.898478	0	0.858547	0.940266	0.97968	0.128	0.954102	1.00594	1.15118	0	1.08775	1.21831	0.000459894	0.979	-0.0332737	0.0341937
GAD-7 Score at Baseline	1.0072	0.775	0.958823	1.05803	1.21495	0	1.12072	1.3171	0.904249	0.005	0.84333	0.969568	0.983886	0.497	0.938801	1.03114	1.29521	0	1.24558	1.34682	-0.00826325	0.667	-0.0459545	0.0294277
Blood Cholesterol at Basleline (mmol/L)	0.891432	0.421	0.673649	1.17962	0.970959	0.893	0.630844	1.49444	1.01639	0.902	0.783907	1.31783	0.954579	0.717	0.742631	1.22702	0.839601	0.436	0.540569	1.30405	0.0201437	0.801	-0.136117	0.176404
Total Cholesterol to HDL Cholesterol Ratio at Baseline	0.961177	0.79	0.718592	1.28565	0.760626	0.382	0.411854	1.40475	0.959482	0.758	0.737547	1.2482	0.986275	0.918	0.757889	1.28348	1.14484	0.463	0.797934	1.64256	0.00376989	0.966	-0.168653	0.176194
Blood Glucose at Basleline (mmol/L)	0.775509	0.144	0.551505	1.09049	0.795403	0.334	0.499735	1.266	0.762999	0.229	0.491188	1.18522	0.560791	0.001	0.403261	0.779859	0.866686	0.478	0.583617	1.28705	0.16253	0	0.0964305	0.228631
Blood HDL at Baseline (mmol/L)	0.965096	0.919	0.486748	1.91354	0.6946	0.556	0.206491	2.33651	1.12846	0.646	0.673693	1.89021	1.00061	0.998	0.604753	1.65558	0.854042	0.774	0.29138	2.50322	0.0707408	0.682	-0.267554	0.409037
Blood LDL at Baseline (mmol/L)	0.84832	0.304	0.61989	1.16093	0.795093	0.339	0.496964	1.27207	1.05111	0.716	0.803663	1.37475	0.899758	0.466	0.677227	1.19541	0.817063	0.346	0.536758	1.24375	0.0284077	0.794	-0.18436	0.241175
Blood Triglycerides at Baseline (mmol/L)	1.02441	0.919	0.644238	1.62892	1.82266	0.1	0.892066	3.72405	0.75085	0.25	0.460767	1.22356	1.16698	0.203	0.920284	1.47979	1.79578	0.066	0.962876	3.34917	-0.0717464	0.502	-0.281016	0.137523

## Sheet: Full Results
Exposure	Model	Outcome	Subgroup	Coefficient	P	Q	LCI	UCI	Original Unit	Scaled Unit	Scaled_RR	Scaled_LCI	Scaled_UCI
Treatment Allocation	Per-Protocol	50% Reduction in PHQ-9	Combined	1.22456	0.289	0.586857	0.842218	1.78047	1	1	1.22456	0.842218	1.78047
Treatment Allocation	Intention-to-Treat	50% Reduction in PHQ-9	Combined	1.11158	0.547	0.7111	0.786018	1.57199	1	1	1.11158	0.786018	1.57199
Age	Per-Protocol	50% Reduction in PHQ-9	Combined	1.01356	0.038	0.164667	1.00076	1.02653	1	10	1.14421	1.00765	1.29928
Age	Intention-to-Treat	50% Reduction in PHQ-9	Combined	1.01383	0.031	0.39	1.00126	1.02656	1	10	1.14725	1.01265	1.29975
Born in Australia	Per-Protocol	50% Reduction in PHQ-9	Combined	0.633429	0.025	0.164667	0.424776	0.944573	1	1	0.633429	0.424776	0.944573
Born in Australia	Intention-to-Treat	50% Reduction in PHQ-9	Combined	0.626029	0.06	0.39	0.383972	1.02068	1	1	0.626029	0.383972	1.02068
Sex	Per-Protocol	50% Reduction in PHQ-9	Combined	1.29866	0.465	0.671667	0.643756	2.6198	1	1	1.29866	0.643756	2.6198
Sex	Intention-to-Treat	50% Reduction in PHQ-9	Combined	1.38439	0.368	0.686111	0.676571	2.83271	1	1	1.38439	0.676571	2.83271
PHQ-9	Per-Protocol	50% Reduction in PHQ-9	Combined	1.01568	0.316	0.586857	0.985244	1.04706	1	5	1.08092	0.928364	1.25854
PHQ-9	Intention-to-Treat	50% Reduction in PHQ-9	Combined	1.01201	0.475	0.686111	0.979222	1.0459	1	5	1.06151	0.90034	1.25153
GAD-7	Per-Protocol	50% Reduction in PHQ-9	Combined	1.0072	0.775	0.919	0.958823	1.05803	1	5	1.03654	0.810388	1.32581
GAD-7	Intention-to-Treat	50% Reduction in PHQ-9	Combined	1.005	0.825	0.825	0.961516	1.05044	1	5	1.02524	0.821833	1.27898
Baseline CEQ	Per-Protocol	50% Reduction in PHQ-9	Combined	1.0293	0.033	0.164667	1.00234	1.05699	1	5	1.15536	1.01174	1.31935
Baseline CEQ	Intention-to-Treat	50% Reduction in PHQ-9	Combined	1.02036	0.126	0.546	0.994185	1.04723	1	5	1.10605	0.971259	1.25954
Cholesterol	Per-Protocol	50% Reduction in PHQ-9	Combined	0.891432	0.421	0.671667	0.673649	1.17962	1	1	0.891432	0.673649	1.17962
Cholesterol	Intention-to-Treat	50% Reduction in PHQ-9	Combined	0.956016	0.692	0.749667	0.764311	1.19581	1	1	0.956016	0.764311	1.19581
Cholesterol:HDL	Per-Protocol	50% Reduction in PHQ-9	Combined	0.961177	0.79	0.919	0.718592	1.28565	1	1	0.961177	0.718592	1.28565
Cholesterol:HDL	Intention-to-Treat	50% Reduction in PHQ-9	Combined	0.90448	0.465	0.686111	0.687888	1.18927	1	1	0.90448	0.687888	1.18927
Glucose	Per-Protocol	50% Reduction in PHQ-9	Combined	0.775509	0.144	0.468	0.551505	1.09049	1	1	0.775509	0.551505	1.09049
Glucose	Intention-to-Treat	50% Reduction in PHQ-9	Combined	0.778769	0.181	0.58825	0.534846	1.13394	1	1	0.778769	0.534846	1.13394
HDL	Per-Protocol	50% Reduction in PHQ-9	Combined	0.965096	0.919	0.919	0.486748	1.91354	1	1	0.965096	0.486748	1.91354
HDL	Intention-to-Treat	50% Reduction in PHQ-9	Combined	1.21459	0.425	0.686111	0.75071	1.9651	1	1	1.21459	0.75071	1.9651
LDL	Per-Protocol	50% Reduction in PHQ-9	Combined	0.84832	0.304	0.586857	0.61989	1.16093	1	1	0.84832	0.61989	1.16093
LDL	Intention-to-Treat	50% Reduction in PHQ-9	Combined	0.873215	0.384	0.686111	0.643036	1.18579	1	1	0.873215	0.643036	1.18579
Tricglycerides	Per-Protocol	50% Reduction in PHQ-9	Combined	1.02441	0.919	0.919	0.644238	1.62892	1	1	1.02441	0.644238	1.62892
Tricglycerides	Intention-to-Treat	50% Reduction in PHQ-9	Combined	0.912431	0.673	0.749667	0.593953	1.40168	1	1	0.912431	0.593953	1.40168
Treatment Allocation	Per-Protocol	Reliable Improvement in PHQ-9	Combined	1.25954	0.436	0.7085	0.704383	2.25225	1	1	1.25954	0.704383	2.25225
Treatment Allocation	Intention-to-Treat	Reliable Improvement in PHQ-9	Combined	1.25954	0.436	0.809714	0.704383	2.25225	1	1	1.25954	0.704383	2.25225
Age	Per-Protocol	Reliable Improvement in PHQ-9	Combined	1.00568	0.628	0.8177	0.98291	1.02898	1	10	1.05828	0.841659	1.33065
Age	Intention-to-Treat	Reliable Improvement in PHQ-9	Combined	1.00568	0.628	0.8957	0.98291	1.02898	1	10	1.05828	0.841659	1.33065
Born in Australia	Per-Protocol	Reliable Improvement in PHQ-9	Combined	0.650348	0.366	0.679714	0.255716	1.65399	1	1	0.650348	0.255716	1.65399
Born in Australia	Intention-to-Treat	Reliable Improvement in PHQ-9	Combined	0.650348	0.366	0.793	0.255716	1.65399	1	1	0.650348	0.255716	1.65399
Sex	Per-Protocol	Reliable Improvement in PHQ-9	Combined	0.758042	0.629	0.8177	0.246012	2.33577	1	1	0.758042	0.246012	2.33577
Sex	Intention-to-Treat	Reliable Improvement in PHQ-9	Combined	0.758042	0.629	0.8957	0.246012	2.33577	1	1	0.758042	0.246012	2.33577
PHQ-9	Per-Protocol	Reliable Improvement in PHQ-9	Combined	1.25379	0	0	1.1961	1.31426	1	5	3.0983	2.44819	3.92106
PHQ-9	Intention-to-Treat	Reliable Improvement in PHQ-9	Combined	1.25379	0	0	1.1961	1.31426	1	5	3.0983	2.44819	3.92106
GAD-7	Per-Protocol	Reliable Improvement in PHQ-9	Combined	1.21495	0	0	1.12072	1.3171	1	5	2.6472	1.76802	3.96358
GAD-7	Intention-to-Treat	Reliable Improvement in PHQ-9	Combined	1.21495	0	0	1.12072	1.3171	1	5	2.6472	1.76802	3.96358
Baseline CEQ	Per-Protocol	Reliable Improvement in PHQ-9	Combined	1.03789	0.208	0.676	0.97955	1.0997	1	5	1.20434	0.901846	1.6083
Baseline CEQ	Intention-to-Treat	Reliable Improvement in PHQ-9	Combined	1.03848	0.192	0.6955	0.98118	1.09912	1	5	1.20778	0.909376	1.6041
Cholesterol	Per-Protocol	Reliable Improvement in PHQ-9	Combined	0.970959	0.893	0.952	0.630844	1.49444	1	1	0.970959	0.630844	1.49444
Cholesterol	Intention-to-Treat	Reliable Improvement in PHQ-9	Combined	0.940536	0.781	0.923	0.610574	1.44881	1	1	0.940536	0.610574	1.44881
Cholesterol:HDL	Per-Protocol	Reliable Improvement in PHQ-9	Combined	1.01603	0.952	0.952	0.605511	1.70487	1	1	1.01603	0.605511	1.70487
Cholesterol:HDL	Intention-to-Treat	Reliable Improvement in PHQ-9	Combined	0.999622	0.999	0.999	0.597036	1.67368	1	1	0.999622	0.597036	1.67368
Glucose	Per-Protocol	Reliable Improvement in PHQ-9	Combined	0.795403	0.334	0.679714	0.499735	1.266	1	1	0.795403	0.499735	1.266
Glucose	Intention-to-Treat	Reliable Improvement in PHQ-9	Combined	0.910382	0.689	0.8957	0.574288	1.44317	1	1	0.910382	0.574288	1.44317
HDL	Per-Protocol	Reliable Improvement in PHQ-9	Combined	1.12081	0.841	0.952	0.367298	3.42018	1	1	1.12081	0.367298	3.42018
HDL	Intention-to-Treat	Reliable Improvement in PHQ-9	Combined	1.05257	0.927	0.999	0.35123	3.15433	1	1	1.05257	0.35123	3.15433
LDL	Per-Protocol	Reliable Improvement in PHQ-9	Combined	0.795093	0.339	0.679714	0.496964	1.27207	1	1	0.795093	0.496964	1.27207
LDL	Intention-to-Treat	Reliable Improvement in PHQ-9	Combined	0.795093	0.339	0.793	0.496964	1.27207	1	1	0.795093	0.496964	1.27207
Tricglycerides	Per-Protocol	Reliable Improvement in PHQ-9	Combined	1.39512	0.178	0.676	0.85902	2.2658	1	1	1.39512	0.85902	2.2658
Tricglycerides	Intention-to-Treat	Reliable Improvement in PHQ-9	Combined	1.37785	0.214	0.6955	0.831247	2.28387	1	1	1.37785	0.831247	2.28387
Treatment Allocation	Per-Protocol	Remission in PHQ-9	Combined	1.03619	0.837	0.902	0.739054	1.45278	1	1	1.03619	0.739054	1.45278
Treatment Allocation	Intention-to-Treat	Remission in PHQ-9	Combined	1.03619	0.837	0.90675	0.739054	1.45278	1	1	1.03619	0.739054	1.45278
Age	Per-Protocol	Remission in PHQ-9	Combined	1.00605	0.361	0.586625	0.993123	1.01913	1	10	1.06212	0.933317	1.2087
Age	Intention-to-Treat	Remission in PHQ-9	Combined	1.00605	0.361	0.586625	0.993123	1.01913	1	10	1.06212	0.933317	1.2087
Born in Australia	Per-Protocol	Remission in PHQ-9	Combined	0.808113	0.319	0.586625	0.531444	1.22881	1	1	0.808113	0.531444	1.22881
Born in Australia	Intention-to-Treat	Remission in PHQ-9	Combined	0.808113	0.319	0.586625	0.531444	1.22881	1	1	0.808113	0.531444	1.22881
Sex	Per-Protocol	Remission in PHQ-9	Combined	2.00583	0.002	0.013	1.28735	3.1253	1	1	2.00583	1.28735	3.1253
Sex	Intention-to-Treat	Remission in PHQ-9	Combined	2.00583	0.002	0.013	1.28735	3.1253	1	1	2.00583	1.28735	3.1253
PHQ-9	Per-Protocol	Remission in PHQ-9	Combined	0.898478	0	0	0.858547	0.940266	1	5	0.585513	0.466466	0.734943
PHQ-9	Intention-to-Treat	Remission in PHQ-9	Combined	0.90038	0	0	0.857194	0.945741	1	5	0.591737	0.462803	0.756592
GAD-7	Per-Protocol	Remission in PHQ-9	Combined	0.904249	0.005	0.0216667	0.84333	0.969568	1	5	0.604561	0.426568	0.856823
GAD-7	Intention-to-Treat	Remission in PHQ-9	Combined	0.904249	0.005	0.0216667	0.84333	0.969568	1	5	0.604561	0.426568	0.856823
Baseline CEQ	Per-Protocol	Remission in PHQ-9	Combined	1.01773	0.194	0.541667	0.991106	1.04507	1	5	1.09186	0.956316	1.24661
Baseline CEQ	Intention-to-Treat	Remission in PHQ-9	Combined	1.01843	0.163	0.472333	0.992636	1.0449	1	5	1.09563	0.963718	1.2456
Cholesterol	Per-Protocol	Remission in PHQ-9	Combined	1.01639	0.902	0.902	0.783907	1.31783	1	1	1.01639	0.783907	1.31783
Cholesterol	Intention-to-Treat	Remission in PHQ-9	Combined	1.00787	0.951	0.951	0.785137	1.29378	1	1	1.00787	0.785137	1.29378
Cholesterol:HDL	Per-Protocol	Remission in PHQ-9	Combined	0.959482	0.758	0.895818	0.737547	1.2482	1	1	0.959482	0.737547	1.2482
Cholesterol:HDL	Intention-to-Treat	Remission in PHQ-9	Combined	0.937878	0.612	0.7956	0.731725	1.20211	1	1	0.937878	0.731725	1.20211
Glucose	Per-Protocol	Remission in PHQ-9	Combined	0.762999	0.229	0.541667	0.491188	1.18522	1	1	0.762999	0.491188	1.18522
Glucose	Intention-to-Treat	Remission in PHQ-9	Combined	0.758733	0.218	0.472333	0.488581	1.17826	1	1	0.758733	0.488581	1.17826
HDL	Per-Protocol	Remission in PHQ-9	Combined	1.12846	0.646	0.895818	0.673693	1.89021	1	1	1.12846	0.673693	1.89021
HDL	Intention-to-Treat	Remission in PHQ-9	Combined	1.15503	0.547	0.790111	0.722272	1.84708	1	1	1.15503	0.722272	1.84708
LDL	Per-Protocol	Remission in PHQ-9	Combined	1.05111	0.716	0.895818	0.803663	1.37475	1	1	1.05111	0.803663	1.37475
LDL	Intention-to-Treat	Remission in PHQ-9	Combined	1.05111	0.716	0.846182	0.803663	1.37475	1	1	1.05111	0.803663	1.37475
Tricglycerides	Per-Protocol	Remission in PHQ-9	Combined	0.75085	0.25	0.541667	0.460767	1.22356	1	1	0.75085	0.460767	1.22356
Tricglycerides	Intention-to-Treat	Remission in PHQ-9	Combined	0.742115	0.196	0.472333	0.472216	1.16628	1	1	0.742115	0.472216	1.16628
Treatment Allocation	Per-Protocol	50% Reduction in GAD-7	Combined	1.55722	0.081	0.3328	0.947028	2.56058	1	1	1.55722	0.947028	2.56058
Treatment Allocation	Intention-to-Treat	50% Reduction in GAD-7	Combined	1.55722	0.081	0.31525	0.947028	2.56058	1	1	1.55722	0.947028	2.56058
Age	Per-Protocol	50% Reduction in GAD-7	Combined	1.00046	0.941	0.998	0.988355	1.01271	1	10	1.0046	0.889467	1.13463
Age	Intention-to-Treat	50% Reduction in GAD-7	Combined	1.00046	0.941	0.941	0.988355	1.01271	1	10	1.0046	0.889467	1.13463
Born in Australia	Per-Protocol	50% Reduction in GAD-7	Combined	0.709281	0.069	0.3328	0.490109	1.02646	1	1	0.709281	0.490109	1.02646
Born in Australia	Intention-to-Treat	50% Reduction in GAD-7	Combined	0.709281	0.069	0.31525	0.490109	1.02646	1	1	0.709281	0.490109	1.02646
Sex	Per-Protocol	50% Reduction in GAD-7	Combined	1.29157	0.418	0.75725	0.695559	2.39828	1	1	1.29157	0.695559	2.39828
Sex	Intention-to-Treat	50% Reduction in GAD-7	Combined	1.29157	0.418	0.80275	0.695559	2.39828	1	1	1.29157	0.695559	2.39828
PHQ-9	Per-Protocol	50% Reduction in GAD-7	Combined	0.97968	0.128	0.3328	0.954102	1.00594	1	5	0.902445	0.790633	1.03007
PHQ-9	Intention-to-Treat	50% Reduction in GAD-7	Combined	0.981472	0.187	0.4862	0.9546	1.0091	1	5	0.910728	0.792695	1.04634
GAD-7	Per-Protocol	50% Reduction in GAD-7	Combined	1.01019	0.635	0.917222	0.968733	1.05341	1	5	1.05197	0.853141	1.29715
GAD-7	Intention-to-Treat	50% Reduction in GAD-7	Combined	1.01019	0.635	0.905273	0.968733	1.05341	1	5	1.05197	0.853141	1.29715
Baseline CEQ	Per-Protocol	50% Reduction in GAD-7	Combined	1.03365	0	0	1.01474	1.05291	1	5	1.17997	1.07593	1.29406
Baseline CEQ	Intention-to-Treat	50% Reduction in GAD-7	Combined	1.03331	0.001	0.013	1.01402	1.05298	1	5	1.17804	1.07207	1.29448
Cholesterol	Per-Protocol	50% Reduction in GAD-7	Combined	0.954579	0.717	0.9321	0.742631	1.22702	1	1	0.954579	0.742631	1.22702
Cholesterol	Intention-to-Treat	50% Reduction in GAD-7	Combined	0.956862	0.707	0.905273	0.760315	1.20422	1	1	0.956862	0.760315	1.20422
Cholesterol:HDL	Per-Protocol	50% Reduction in GAD-7	Combined	0.986275	0.918	0.998	0.757889	1.28348	1	1	0.986275	0.757889	1.28348
Cholesterol:HDL	Intention-to-Treat	50% Reduction in GAD-7	Combined	0.961971	0.766	0.905273	0.74525	1.24171	1	1	0.961971	0.74525	1.24171
Glucose	Per-Protocol	50% Reduction in GAD-7	Combined	0.706168	0.104	0.3328	0.464448	1.07369	1	1	0.706168	0.464448	1.07369
Glucose	Intention-to-Treat	50% Reduction in GAD-7	Combined	0.725097	0.097	0.31525	0.495807	1.06042	1	1	0.725097	0.495807	1.06042
HDL	Per-Protocol	50% Reduction in GAD-7	Combined	1.00061	0.998	0.998	0.604753	1.65558	1	1	1.00061	0.604753	1.65558
HDL	Intention-to-Treat	50% Reduction in GAD-7	Combined	1.03069	0.898	0.941	0.647947	1.63952	1	1	1.03069	0.647947	1.63952
LDL	Per-Protocol	50% Reduction in GAD-7	Combined	0.899758	0.466	0.75725	0.677227	1.19541	1	1	0.899758	0.677227	1.19541
LDL	Intention-to-Treat	50% Reduction in GAD-7	Combined	0.899758	0.466	0.80275	0.677227	1.19541	1	1	0.899758	0.677227	1.19541
Tricglycerides	Per-Protocol	50% Reduction in GAD-7	Combined	1.16698	0.203	0.439833	0.920284	1.47979	1	1	1.16698	0.920284	1.47979
Tricglycerides	Intention-to-Treat	50% Reduction in GAD-7	Combined	1.09956	0.494	0.80275	0.837453	1.44369	1	1	1.09956	0.837453	1.44369
Treatment Allocation	Per-Protocol	Reliable Improvement in GAD-7	Combined	2.13057	0.018	0.078	1.14139	3.97705	1	1	2.13057	1.14139	3.97705
Treatment Allocation	Intention-to-Treat	Reliable Improvement in GAD-7	Combined	2.13057	0.018	0.078	1.14139	3.97705	1	1	2.13057	1.14139	3.97705
Age	Per-Protocol	Reliable Improvement in GAD-7	Combined	1.00274	0.824	0.824	0.978871	1.02719	1	10	1.02775	0.807705	1.30774
Age	Intention-to-Treat	Reliable Improvement in GAD-7	Combined	1.00274	0.824	0.892667	0.978871	1.02719	1	10	1.02775	0.807705	1.30774
Born in Australia	Per-Protocol	Reliable Improvement in GAD-7	Combined	0.573121	0.287	0.517833	0.205761	1.59635	1	1	0.573121	0.205761	1.59635
Born in Australia	Intention-to-Treat	Reliable Improvement in GAD-7	Combined	0.573121	0.287	0.533	0.205761	1.59635	1	1	0.573121	0.205761	1.59635
Sex	Per-Protocol	Reliable Improvement in GAD-7	Combined	1.5682	0.456	0.517833	0.480363	5.11954	1	1	1.5682	0.480363	5.11954
Sex	Intention-to-Treat	Reliable Improvement in GAD-7	Combined	1.5682	0.456	0.5928	0.480363	5.11954	1	1	1.5682	0.480363	5.11954
PHQ-9	Per-Protocol	Reliable Improvement in GAD-7	Combined	1.15118	0	0	1.08775	1.21831	1	5	2.02169	1.52281	2.684
PHQ-9	Intention-to-Treat	Reliable Improvement in GAD-7	Combined	1.15119	0	0	1.08783	1.21824	1	5	2.02179	1.52338	2.68325
GAD-7	Per-Protocol	Reliable Improvement in GAD-7	Combined	1.31149	0	0	1.25584	1.36961	1	5	3.88	3.12374	4.81936
GAD-7	Intention-to-Treat	Reliable Improvement in GAD-7	Combined	1.31149	0	0	1.25584	1.36961	1	5	3.88	3.12374	4.81936
Baseline CEQ	Per-Protocol	Reliable Improvement in GAD-7	Combined	1.01876	0.292	0.517833	0.984164	1.05458	1	5	1.0974	0.923289	1.30435
Baseline CEQ	Intention-to-Treat	Reliable Improvement in GAD-7	Combined	1.01907	0.283	0.533	0.984557	1.05478	1	5	1.09903	0.925135	1.30561
Cholesterol	Per-Protocol	Reliable Improvement in GAD-7	Combined	0.839601	0.436	0.517833	0.540569	1.30405	1	1	0.839601	0.540569	1.30405
Cholesterol	Intention-to-Treat	Reliable Improvement in GAD-7	Combined	0.824987	0.371	0.535889	0.540871	1.25835	1	1	0.824987	0.540871	1.25835
Cholesterol:HDL	Per-Protocol	Reliable Improvement in GAD-7	Combined	1.14484	0.463	0.517833	0.797934	1.64256	1	1	1.14484	0.797934	1.64256
Cholesterol:HDL	Intention-to-Treat	Reliable Improvement in GAD-7	Combined	1.13164	0.503	0.594455	0.788093	1.62493	1	1	1.13164	0.788093	1.62493
Glucose	Per-Protocol	Reliable Improvement in GAD-7	Combined	0.866686	0.478	0.517833	0.583617	1.28705	1	1	0.866686	0.583617	1.28705
Glucose	Intention-to-Treat	Reliable Improvement in GAD-7	Combined	0.977317	0.91	0.91	0.656022	1.45597	1	1	0.977317	0.656022	1.45597
HDL	Per-Protocol	Reliable Improvement in GAD-7	Combined	0.541604	0.215	0.517833	0.205519	1.42729	1	1	0.541604	0.205519	1.42729
HDL	Intention-to-Treat	Reliable Improvement in GAD-7	Combined	0.553803	0.202	0.533	0.223409	1.37281	1	1	0.553803	0.223409	1.37281
LDL	Per-Protocol	Reliable Improvement in GAD-7	Combined	0.817063	0.346	0.517833	0.536758	1.24375	1	1	0.817063	0.536758	1.24375
LDL	Intention-to-Treat	Reliable Improvement in GAD-7	Combined	0.817063	0.346	0.535889	0.536758	1.24375	1	1	0.817063	0.536758	1.24375
Tricglycerides	Per-Protocol	Reliable Improvement in GAD-7	Combined	1.3682	0.196	0.517833	0.850986	2.19976	1	1	1.3682	0.850986	2.19976
Tricglycerides	Intention-to-Treat	Reliable Improvement in GAD-7	Combined	1.35133	0.22	0.533	0.835039	2.18684	1	1	1.35133	0.835039	2.18684
Treatment Allocation	Per-Protocol	Safety Events	Combined	0.468071	0.003	0.0173333	0.156647	0.779495	1	1	0.468071	0.156647	0.779495
Treatment Allocation	Intention-to-Treat	Safety Events	Combined	0.468071	0.001	0.0065	0.202166	0.733976	1	1	0.468071	0.202166	0.733976
Age	Per-Protocol	Safety Events	Combined	0.0158138	0.004	0.0173333	0.005095	0.0265327	1	10	0.158138	0.05095	0.265327
Age	Intention-to-Treat	Safety Events	Combined	0.0158138	0.001	0.0065	0.0063086	0.0253191	1	10	0.158138	0.063086	0.253191
Born in Australia	Per-Protocol	Safety Events	Combined	0.213366	0.192	0.624	-0.107238	0.53397	1	1	0.213366	-0.107238	0.53397
Born in Australia	Intention-to-Treat	Safety Events	Combined	0.224576	0.23	0.6214	-0.142042	0.591193	1	1	0.224576	-0.142042	0.591193
Sex	Per-Protocol	Safety Events	Combined	0.0745188	0.766	0.946636	-0.415897	0.564934	1	1	0.0745188	-0.415897	0.564934
Sex	Intention-to-Treat	Safety Events	Combined	0.0745188	0.652	0.8476	-0.248987	0.398025	1	1	0.0745188	-0.248987	0.398025
PHQ-9	Per-Protocol	Safety Events	Combined	0.0004599	0.979	0.979	-0.0332737	0.0341935	1	5	0.0022995	-0.166369	0.170967
PHQ-9	Intention-to-Treat	Safety Events	Combined	-0.0010476	0.927	0.927	-0.0234196	0.0213244	1	5	-0.005238	-0.117098	0.106622
GAD-7	Per-Protocol	Safety Events	Combined	-0.0082632	0.667	0.946636	-0.0459546	0.0294282	1	5	-0.041316	-0.229773	0.147141
GAD-7	Intention-to-Treat	Safety Events	Combined	-0.0086557	0.52	0.811778	-0.0350483	0.0177368	1	5	-0.0432785	-0.175241	0.088684
Baseline CEQ	Per-Protocol	Safety Events	Combined	-0.0044321	0.593	0.946636	-0.0206958	0.0118315	1	5	-0.0221605	-0.103479	0.0591575
Baseline CEQ	Intention-to-Treat	Safety Events	Combined	-0.0071593	0.419	0.778143	-0.0245511	0.0102326	1	5	-0.0357965	-0.122755	0.051163
Cholesterol	Per-Protocol	Safety Events	Combined	0.020144	0.801	0.946636	-0.136117	0.176404	1	1	0.020144	-0.136117	0.176404
Cholesterol	Intention-to-Treat	Safety Events	Combined	0.0098514	0.902	0.927	-0.148056	0.167759	1	1	0.0098514	-0.148056	0.167759
Cholesterol:HDL	Per-Protocol	Safety Events	Combined	0.0037703	0.966	0.979	-0.168653	0.176193	1	1	0.0037703	-0.168653	0.176193
Cholesterol:HDL	Intention-to-Treat	Safety Events	Combined	-0.0367174	0.562	0.811778	-0.160996	0.0875607	1	1	-0.0367174	-0.160996	0.0875607
Glucose	Per-Protocol	Safety Events	Combined	0.162531	0	0	0.0964304	0.228631	1	1	0.162531	0.0964304	0.228631
Glucose	Intention-to-Treat	Safety Events	Combined	0.1477	0.007	0.0303333	0.0417115	0.253688	1	1	0.1477	0.0417115	0.253688
HDL	Per-Protocol	Safety Events	Combined	0.070741	0.682	0.946636	-0.267554	0.409037	1	1	0.070741	-0.267554	0.409037
HDL	Intention-to-Treat	Safety Events	Combined	0.131204	0.356	0.771333	-0.148152	0.410561	1	1	0.131204	-0.148152	0.410561
LDL	Per-Protocol	Safety Events	Combined	0.0284077	0.794	0.946636	-0.18436	0.241175	1	1	0.0284077	-0.18436	0.241175
LDL	Intention-to-Treat	Safety Events	Combined	0.0284077	0.728	0.860364	-0.131567	0.188382	1	1	0.0284077	-0.131567	0.188382
Tricglycerides	Per-Protocol	Safety Events	Combined	-0.0717464	0.502	0.946636	-0.281016	0.137523	1	1	-0.0717464	-0.281016	0.137523
Tricglycerides	Intention-to-Treat	Safety Events	Combined	-0.127203	0.239	0.6214	-0.339725	0.0853195	1	1	-0.127203	-0.339725	0.0853195
Age	Per-Protocol	50% Reduction in PHQ-9	Psychotherapy	1.0259	0.001	0.012	1.01052	1.04151	1	10	1.29134	1.11032	1.50189
Age	Intention-to-Treat	50% Reduction in PHQ-9	Psychotherapy	1.02195	0.014	0.168	1.00455	1.03966	1	10	1.24251	1.04639	1.47538
Born in Australia	Per-Protocol	50% Reduction in PHQ-9	Psychotherapy	0.872415	0.646	0.7752	0.487595	1.56094	1	1	0.872415	0.487595	1.56094
Born in Australia	Intention-to-Treat	50% Reduction in PHQ-9	Psychotherapy	0.763425	0.431	0.649091	0.385555	1.51163	1	1	0.763425	0.385555	1.51163
Sex	Per-Protocol	50% Reduction in PHQ-9	Psychotherapy	1.51171	0.395	0.677143	0.583541	3.91623	1	1	1.51171	0.583541	3.91623
Sex	Intention-to-Treat	50% Reduction in PHQ-9	Psychotherapy	1.40656	0.462	0.649091	0.559907	3.53346	1	1	1.40656	0.559907	3.53346
GAD-7	Per-Protocol	50% Reduction in PHQ-9	Psychotherapy	1.02068	0.505	0.7575	0.961051	1.084	1	5	1.10775	0.819844	1.49675
PHQ-9	Intention-to-Treat	50% Reduction in PHQ-9	Psychotherapy	1.01582	0.567	0.649091	0.962481	1.07211	1	5	1.08164	0.825963	1.41646
PHQ-9	Per-Protocol	50% Reduction in PHQ-9	Psychotherapy	1.02054	0.598	0.7752	0.946242	1.10067	1	5	1.107	0.758599	1.61541
GAD-7	Intention-to-Treat	50% Reduction in PHQ-9	Psychotherapy	1.02138	0.518	0.649091	0.95785	1.08912	1	5	1.11155	0.806284	1.5324
Baseline CEQ	Per-Protocol	50% Reduction in PHQ-9	Psychotherapy	1.02407	0.375	0.677143	0.971615	1.07936	1	5	1.1263	0.865909	1.465
Baseline CEQ	Intention-to-Treat	50% Reduction in PHQ-9	Psychotherapy	1.0071	0.767	0.767	0.960119	1.05639	1	5	1.03603	0.815879	1.31559
Cholesterol	Per-Protocol	50% Reduction in PHQ-9	Psychotherapy	0.719618	0.062	0.186	0.509131	1.01713	1	1	0.719618	0.509131	1.01713
Cholesterol	Intention-to-Treat	50% Reduction in PHQ-9	Psychotherapy	0.839144	0.275	0.649091	0.610012	1.15434	1	1	0.839144	0.610012	1.15434
Cholesterol:HDL	Per-Protocol	50% Reduction in PHQ-9	Psychotherapy	0.636263	0.047	0.186	0.407191	0.994206	1	1	0.636263	0.407191	0.994206
Cholesterol:HDL	Intention-to-Treat	50% Reduction in PHQ-9	Psychotherapy	0.767486	0.092	0.368	0.563447	1.04541	1	1	0.767486	0.563447	1.04541
Glucose	Per-Protocol	50% Reduction in PHQ-9	Psychotherapy	1.06414	0.829	0.829	0.605888	1.86898	1	1	1.06414	0.605888	1.86898
Glucose	Intention-to-Treat	50% Reduction in PHQ-9	Psychotherapy	0.886199	0.595	0.649091	0.563978	1.39252	1	1	0.886199	0.563978	1.39252
HDL	Per-Protocol	50% Reduction in PHQ-9	Psychotherapy	1.43226	0.219	0.5256	0.807893	2.53917	1	1	1.43226	0.807893	2.53917
HDL	Intention-to-Treat	50% Reduction in PHQ-9	Psychotherapy	1.44848	0.184	0.552	0.836058	2.50952	1	1	1.44848	0.836058	2.50952
LDL	Per-Protocol	50% Reduction in PHQ-9	Psychotherapy	0.604939	0.032	0.186	0.382022	0.957931	1	1	0.604939	0.382022	0.957931
LDL	Intention-to-Treat	50% Reduction in PHQ-9	Psychotherapy	0.664993	0.067	0.368	0.429694	1.02914	1	1	0.664993	0.429694	1.02914
Tricglycerides	Per-Protocol	50% Reduction in PHQ-9	Psychotherapy	0.912271	0.769	0.829	0.494749	1.68215	1	1	0.912271	0.494749	1.68215
Tricglycerides	Intention-to-Treat	50% Reduction in PHQ-9	Psychotherapy	0.857636	0.511	0.649091	0.541479	1.35839	1	1	0.857636	0.541479	1.35839
Age	Per-Protocol	Reliable Improvement in PHQ-9	Psychotherapy	1.00666	0.718	0.792	0.970973	1.04367	1	10	1.06868	0.744855	1.5333
Age	Intention-to-Treat	Reliable Improvement in PHQ-9	Psychotherapy	1.00666	0.718	0.929455	0.970973	1.04367	1	10	1.06868	0.744855	1.5333
Born in Australia	Per-Protocol	Reliable Improvement in PHQ-9	Psychotherapy	0.45991	0.234	0.6504	0.127911	1.65363	1	1	0.45991	0.127911	1.65363
Born in Australia	Intention-to-Treat	Reliable Improvement in PHQ-9	Psychotherapy	0.45991	0.234	0.66	0.127911	1.65363	1	1	0.45991	0.127911	1.65363
Sex	Per-Protocol	Reliable Improvement in PHQ-9	Psychotherapy	0.5962	0.35	0.687429	0.201492	1.76411	1	1	0.5962	0.201492	1.76411
Sex	Intention-to-Treat	Reliable Improvement in PHQ-9	Psychotherapy	0.5962	0.35	0.7	0.201492	1.76411	1	1	0.5962	0.201492	1.76411
PHQ-9	Per-Protocol	Reliable Improvement in PHQ-9	Psychotherapy	1.23476	0	0	1.15276	1.32259	1	5	2.87016	2.03557	4.04692
PHQ-9	Intention-to-Treat	Reliable Improvement in PHQ-9	Psychotherapy	1.23476	0	0	1.15276	1.32259	1	5	2.87016	2.03557	4.04692
GAD-7	Per-Protocol	Reliable Improvement in PHQ-9	Psychotherapy	1.18715	0.012	0.072	1.0386	1.35694	1	5	2.35787	1.20846	4.60051
GAD-7	Intention-to-Treat	Reliable Improvement in PHQ-9	Psychotherapy	1.18715	0.012	0.072	1.0386	1.35694	1	5	2.35787	1.20846	4.60051
Baseline CEQ	Per-Protocol	Reliable Improvement in PHQ-9	Psychotherapy	1.01019	0.845	0.845	0.912285	1.1186	1	5	1.05199	0.631907	1.75133
Baseline CEQ	Intention-to-Treat	Reliable Improvement in PHQ-9	Psychotherapy	1.00959	0.852	0.929455	0.913393	1.11591	1	5	1.04887	0.635753	1.73043
Cholesterol	Per-Protocol	Reliable Improvement in PHQ-9	Psychotherapy	1.12824	0.726	0.792	0.574664	2.21506	1	1	1.12824	0.574664	2.21506
Cholesterol	Intention-to-Treat	Reliable Improvement in PHQ-9	Psychotherapy	0.923612	0.806	0.929455	0.489862	1.74143	1	1	0.923612	0.489862	1.74143
Cholesterol:HDL	Per-Protocol	Reliable Improvement in PHQ-9	Psychotherapy	0.793828	0.217	0.6504	0.550189	1.14536	1	1	0.793828	0.550189	1.14536
Cholesterol:HDL	Intention-to-Treat	Reliable Improvement in PHQ-9	Psychotherapy	0.797993	0.275	0.66	0.531366	1.1984	1	1	0.797993	0.531366	1.1984
Glucose	Per-Protocol	Reliable Improvement in PHQ-9	Psychotherapy	1.18293	0.641	0.792	0.584425	2.39435	1	1	1.18293	0.584425	2.39435
Glucose	Intention-to-Treat	Reliable Improvement in PHQ-9	Psychotherapy	0.9871	0.971	0.971	0.486563	2.00255	1	1	0.9871	0.486563	2.00255
HDL	Per-Protocol	Reliable Improvement in PHQ-9	Psychotherapy	1.56052	0.557	0.792	0.353687	6.88521	1	1	1.56052	0.353687	6.88521
HDL	Intention-to-Treat	Reliable Improvement in PHQ-9	Psychotherapy	1.3327	0.687	0.929455	0.329493	5.39035	1	1	1.3327	0.329493	5.39035
LDL	Per-Protocol	Reliable Improvement in PHQ-9	Psychotherapy	0.713966	0.271	0.6504	0.391974	1.30046	1	1	0.713966	0.391974	1.30046
LDL	Intention-to-Treat	Reliable Improvement in PHQ-9	Psychotherapy	0.713966	0.271	0.66	0.391974	1.30046	1	1	0.713966	0.391974	1.30046
Tricglycerides	Per-Protocol	Reliable Improvement in PHQ-9	Psychotherapy	1.31551	0.401	0.687429	0.693933	2.49384	1	1	1.31551	0.693933	2.49384
Tricglycerides	Intention-to-Treat	Reliable Improvement in PHQ-9	Psychotherapy	1.26709	0.441	0.756	0.693696	2.31444	1	1	1.26709	0.693696	2.31444
Age	Per-Protocol	Remission in PHQ-9	Psychotherapy	1.01393	0.02	0.12	1.0022	1.02579	1	10	1.14834	1.02223	1.29
Age	Intention-to-Treat	Remission in PHQ-9	Psychotherapy	1.01393	0.02	0.12	1.0022	1.02579	1	10	1.14834	1.02223	1.29
Born in Australia	Per-Protocol	Remission in PHQ-9	Psychotherapy	1.09907	0.836	0.936	0.449625	2.68659	1	1	1.09907	0.449625	2.68659
Born in Australia	Intention-to-Treat	Remission in PHQ-9	Psychotherapy	1.09907	0.836	0.901	0.449625	2.68659	1	1	1.09907	0.449625	2.68659
Sex	Per-Protocol	Remission in PHQ-9	Psychotherapy	1.89124	0.153	0.459	0.789814	4.52866	1	1	1.89124	0.789814	4.52866
Sex	Intention-to-Treat	Remission in PHQ-9	Psychotherapy	1.89124	0.153	0.459	0.789814	4.52866	1	1	1.89124	0.789814	4.52866
PHQ-9	Per-Protocol	Remission in PHQ-9	Psychotherapy	0.896252	0.002	0.024	0.834892	0.962121	1	5	0.578296	0.40565	0.824419
PHQ-9	Intention-to-Treat	Remission in PHQ-9	Psychotherapy	0.899262	0.008	0.096	0.831338	0.972737	1	5	0.588074	0.397089	0.870917
GAD-7	Per-Protocol	Remission in PHQ-9	Psychotherapy	0.875436	0.039	0.156	0.771572	0.993282	1	5	0.51419	0.273454	0.966857
GAD-7	Intention-to-Treat	Remission in PHQ-9	Psychotherapy	0.875436	0.039	0.156	0.771572	0.993282	1	5	0.51419	0.273454	0.966857
Baseline CEQ	Per-Protocol	Remission in PHQ-9	Psychotherapy	1.01271	0.621	0.828	0.963269	1.06468	1	5	1.06517	0.829351	1.36804
Baseline CEQ	Intention-to-Treat	Remission in PHQ-9	Psychotherapy	1.01242	0.624	0.832	0.963713	1.06359	1	5	1.06366	0.831262	1.36104
Cholesterol	Per-Protocol	Remission in PHQ-9	Psychotherapy	0.986751	0.936	0.936	0.713367	1.36491	1	1	0.986751	0.713367	1.36491
Cholesterol	Intention-to-Treat	Remission in PHQ-9	Psychotherapy	0.980287	0.901	0.901	0.715701	1.34269	1	1	0.980287	0.715701	1.34269
Cholesterol:HDL	Per-Protocol	Remission in PHQ-9	Psychotherapy	0.888723	0.573	0.828	0.589702	1.33937	1	1	0.888723	0.589702	1.33937
Cholesterol:HDL	Intention-to-Treat	Remission in PHQ-9	Psychotherapy	0.887822	0.537	0.8145	0.608118	1.29618	1	1	0.887822	0.608118	1.29618
Glucose	Per-Protocol	Remission in PHQ-9	Psychotherapy	0.822623	0.617	0.828	0.383053	1.76662	1	1	0.822623	0.383053	1.76662
Glucose	Intention-to-Treat	Remission in PHQ-9	Psychotherapy	0.802534	0.543	0.8145	0.394232	1.63371	1	1	0.802534	0.394232	1.63371
HDL	Per-Protocol	Remission in PHQ-9	Psychotherapy	1.2763	0.45	0.828	0.678038	2.40243	1	1	1.2763	0.678038	2.40243
HDL	Intention-to-Treat	Remission in PHQ-9	Psychotherapy	1.24703	0.483	0.8145	0.671444	2.31605	1	1	1.24703	0.671444	2.31605
LDL	Per-Protocol	Remission in PHQ-9	Psychotherapy	0.972202	0.879	0.936	0.676507	1.39715	1	1	0.972202	0.676507	1.39715
LDL	Intention-to-Treat	Remission in PHQ-9	Psychotherapy	0.972202	0.879	0.901	0.676507	1.39715	1	1	0.972202	0.676507	1.39715
Tricglycerides	Per-Protocol	Remission in PHQ-9	Psychotherapy	0.731574	0.359	0.828	0.375226	1.42634	1	1	0.731574	0.375226	1.42634
Tricglycerides	Intention-to-Treat	Remission in PHQ-9	Psychotherapy	0.744032	0.388	0.8145	0.379292	1.45952	1	1	0.744032	0.379292	1.45952
Age	Per-Protocol	50% Reduction in GAD-7	Psychotherapy	1.00689	0.632	0.942667	0.979038	1.03553	1	10	1.07103	0.809084	1.41778
Age	Intention-to-Treat	50% Reduction in GAD-7	Psychotherapy	1.00689	0.632	0.948	0.979038	1.03553	1	10	1.07103	0.809084	1.41778
Born in Australia	Per-Protocol	50% Reduction in GAD-7	Psychotherapy	1.07312	0.848	0.985	0.5221	2.20567	1	1	1.07312	0.5221	2.20567
Born in Australia	Intention-to-Treat	50% Reduction in GAD-7	Psychotherapy	1.07312	0.848	0.985	0.5221	2.20567	1	1	1.07312	0.5221	2.20567
Sex	Per-Protocol	50% Reduction in GAD-7	Psychotherapy	1.00688	0.985	0.985	0.500595	2.0252	1	1	1.00688	0.500595	2.0252
Sex	Intention-to-Treat	50% Reduction in GAD-7	Psychotherapy	1.00688	0.985	0.985	0.500595	2.0252	1	1	1.00688	0.500595	2.0252
PHQ-9	Per-Protocol	50% Reduction in GAD-7	Psychotherapy	1.01852	0.632	0.942667	0.944751	1.09806	1	5	1.09612	0.752637	1.59635
PHQ-9	Intention-to-Treat	50% Reduction in GAD-7	Psychotherapy	1.02099	0.598	0.948	0.945182	1.10287	1	5	1.10943	0.754358	1.63165
GAD-7	Per-Protocol	50% Reduction in GAD-7	Psychotherapy	1.00316	0.938	0.985	0.926745	1.08587	1	5	1.01588	0.683599	1.50967
GAD-7	Intention-to-Treat	50% Reduction in GAD-7	Psychotherapy	1.00316	0.938	0.985	0.926745	1.08587	1	5	1.01588	0.683599	1.50967
Baseline CEQ	Per-Protocol	50% Reduction in GAD-7	Psychotherapy	1.04972	0.056	0.336	0.998709	1.10334	1	5	1.27459	0.993561	1.63511
Baseline CEQ	Intention-to-Treat	50% Reduction in GAD-7	Psychotherapy	1.04737	0.065	0.39	0.997075	1.1002	1	5	1.26037	0.985462	1.61196
Cholesterol	Per-Protocol	50% Reduction in GAD-7	Psychotherapy	0.932282	0.707	0.942667	0.646478	1.34444	1	1	0.932282	0.646478	1.34444
Cholesterol	Intention-to-Treat	50% Reduction in GAD-7	Psychotherapy	0.934432	0.719	0.958667	0.64566	1.35236	1	1	0.934432	0.64566	1.35236
Cholesterol:HDL	Per-Protocol	50% Reduction in GAD-7	Psychotherapy	0.895481	0.478	0.942667	0.66027	1.21448	1	1	0.895481	0.66027	1.21448
Cholesterol:HDL	Intention-to-Treat	50% Reduction in GAD-7	Psychotherapy	0.859884	0.393	0.9432	0.607587	1.21695	1	1	0.859884	0.607587	1.21695
Glucose	Per-Protocol	50% Reduction in GAD-7	Psychotherapy	0.555298	0.142	0.568	0.253409	1.21683	1	1	0.555298	0.253409	1.21683
Glucose	Intention-to-Treat	50% Reduction in GAD-7	Psychotherapy	0.566863	0.13	0.52	0.271611	1.18307	1	1	0.566863	0.271611	1.18307
HDL	Per-Protocol	50% Reduction in GAD-7	Psychotherapy	1.21694	0.578	0.942667	0.609071	2.43148	1	1	1.21694	0.609071	2.43148
HDL	Intention-to-Treat	50% Reduction in GAD-7	Psychotherapy	1.25678	0.522	0.948	0.624181	2.53053	1	1	1.25678	0.624181	2.53053
LDL	Per-Protocol	50% Reduction in GAD-7	Psychotherapy	0.77842	0.237	0.711	0.514129	1.17857	1	1	0.77842	0.514129	1.17857
LDL	Intention-to-Treat	50% Reduction in GAD-7	Psychotherapy	0.77842	0.237	0.711	0.514129	1.17857	1	1	0.77842	0.514129	1.17857
Tricglycerides	Per-Protocol	50% Reduction in GAD-7	Psychotherapy	1.41686	0	0	1.17504	1.70845	1	1	1.41686	1.17504	1.70845
Tricglycerides	Intention-to-Treat	50% Reduction in GAD-7	Psychotherapy	1.30894	0.005	0.06	1.08681	1.57647	1	1	1.30894	1.08681	1.57647
Age	Per-Protocol	Reliable Improvement in GAD-7	Psychotherapy	1.01793	0.225	0.45	0.989096	1.04761	1	10	1.1945	0.896156	1.59216
Age	Intention-to-Treat	Reliable Improvement in GAD-7	Psychotherapy	1.01793	0.225	0.45	0.989096	1.04761	1	10	1.1945	0.896156	1.59216
Born in Australia	Per-Protocol	Reliable Improvement in GAD-7	Psychotherapy	1.44767	0.727	0.830182	0.180966	11.581	1	1	1.44767	0.180966	11.581
Born in Australia	Intention-to-Treat	Reliable Improvement in GAD-7	Psychotherapy	1.44767	0.727	0.857	0.180966	11.581	1	1	1.44767	0.180966	11.581
Sex	Per-Protocol	Reliable Improvement in GAD-7	Psychotherapy	1.31646	0.761	0.830182	0.224255	7.72817	1	1	1.31646	0.224255	7.72817
Sex	Intention-to-Treat	Reliable Improvement in GAD-7	Psychotherapy	1.31646	0.761	0.857	0.224255	7.72817	1	1	1.31646	0.224255	7.72817
PHQ-9	Per-Protocol	Reliable Improvement in GAD-7	Psychotherapy	1.26997	0	0	1.16183	1.38817	1	5	3.30346	2.11699	5.15489
PHQ-9	Intention-to-Treat	Reliable Improvement in GAD-7	Psychotherapy	1.27167	0	0	1.16368	1.38967	1	5	3.32555	2.13385	5.18278
GAD-7	Per-Protocol	Reliable Improvement in GAD-7	Psychotherapy	1.46035	0	0	1.26716	1.68299	1	5	6.64178	3.2671	13.5023
GAD-7	Intention-to-Treat	Reliable Improvement in GAD-7	Psychotherapy	1.46035	0	0	1.26716	1.68299	1	5	6.64178	3.2671	13.5023
Baseline CEQ	Per-Protocol	Reliable Improvement in GAD-7	Psychotherapy	0.991097	0.852	0.852	0.902112	1.08886	1	5	0.956271	0.597452	1.53059
Baseline CEQ	Intention-to-Treat	Reliable Improvement in GAD-7	Psychotherapy	0.991042	0.849	0.857	0.90322	1.0874	1	5	0.956004	0.60113	1.52037
Cholesterol	Per-Protocol	Reliable Improvement in GAD-7	Psychotherapy	0.638737	0.181	0.4344	0.33124	1.23169	1	1	0.638737	0.33124	1.23169
Cholesterol	Intention-to-Treat	Reliable Improvement in GAD-7	Psychotherapy	0.619845	0.149	0.3576	0.323748	1.18675	1	1	0.619845	0.323748	1.18675
Cholesterol:HDL	Per-Protocol	Reliable Improvement in GAD-7	Psychotherapy	0.453443	0.002	0.006	0.277495	0.740952	1	1	0.453443	0.277495	0.740952
Cholesterol:HDL	Intention-to-Treat	Reliable Improvement in GAD-7	Psychotherapy	0.490951	0.016	0.048	0.276929	0.870375	1	1	0.490951	0.276929	0.870375
Glucose	Per-Protocol	Reliable Improvement in GAD-7	Psychotherapy	1.2459	0.409	0.6525	0.738908	2.10075	1	1	1.2459	0.738908	2.10075
Glucose	Intention-to-Treat	Reliable Improvement in GAD-7	Psychotherapy	1.05302	0.857	0.857	0.600104	1.84776	1	1	1.05302	0.600104	1.84776
HDL	Per-Protocol	Reliable Improvement in GAD-7	Psychotherapy	1.83672	0.435	0.6525	0.399395	8.44666	1	1	1.83672	0.399395	8.44666
HDL	Intention-to-Treat	Reliable Improvement in GAD-7	Psychotherapy	1.61873	0.508	0.762	0.388173	6.75031	1	1	1.61873	0.388173	6.75031
LDL	Per-Protocol	Reliable Improvement in GAD-7	Psychotherapy	0.492712	0.001	0.004	0.319329	0.760235	1	1	0.492712	0.319329	0.760235
LDL	Intention-to-Treat	Reliable Improvement in GAD-7	Psychotherapy	0.492712	0.001	0.004	0.319329	0.760235	1	1	0.492712	0.319329	0.760235
Tricglycerides	Per-Protocol	Reliable Improvement in GAD-7	Psychotherapy	0.793704	0.612	0.816	0.324689	1.94021	1	1	0.793704	0.324689	1.94021
Tricglycerides	Intention-to-Treat	Reliable Improvement in GAD-7	Psychotherapy	0.736616	0.49	0.762	0.309012	1.75593	1	1	0.736616	0.309012	1.75593
Age	Per-Protocol	Safety Events	Psychotherapy	0.010052	0.311	0.981	-0.0094113	0.0295153	1	10	0.10052	3.11	9.81
Age	Intention-to-Treat	Safety Events	Psychotherapy	0.010052	0.199	0.985	-0.0052977	0.0254017	1	10	0.10052	1.99	9.85
Born in Australia	Per-Protocol	Safety Events	Psychotherapy	-0.0496588	0.833	0.981	-0.510673	0.411355	1	1	-0.0496588	0.833	0.981
Born in Australia	Intention-to-Treat	Safety Events	Psychotherapy	-0.0599127	0.819	0.985	-0.574983	0.455158	1	1	-0.0599127	0.819	0.985
Sex	Per-Protocol	Safety Events	Psychotherapy	-0.0496607	0.86	0.981	-0.603379	0.504057	1	1	-0.0496607	0.86	0.981
Sex	Intention-to-Treat	Safety Events	Psychotherapy	-0.0496607	0.833	0.985	-0.512241	0.41292	1	1	-0.0496607	0.833	0.985
PHQ-9	Per-Protocol	Safety Events	Psychotherapy	-0.0010998	0.947	0.981	-0.0336456	0.0314461	1	5	-0.005499	4.735	4.905
PHQ-9	Intention-to-Treat	Safety Events	Psychotherapy	-0.0044769	0.817	0.985	-0.0424924	0.0335387	1	5	-0.0223845	4.085	4.925
GAD-7	Per-Protocol	Safety Events	Psychotherapy	-0.0007551	0.981	0.981	-0.0620684	0.0605582	1	5	-0.0037755	4.905	4.905
GAD-7	Intention-to-Treat	Safety Events	Psychotherapy	-0.0004792	0.985	0.985	-0.0492422	0.0482838	1	5	-0.002396	4.925	4.925
Baseline CEQ	Per-Protocol	Safety Events	Psychotherapy	0.0036552	0.779	0.981	-0.0218381	0.0291485	1	5	0.018276	3.895	4.905
Baseline CEQ	Intention-to-Treat	Safety Events	Psychotherapy	-0.0022686	0.878	0.985	-0.0313453	0.0268081	1	5	-0.011343	4.39	4.925
Cholesterol	Per-Protocol	Safety Events	Psychotherapy	0.0595394	0.459	0.981	-0.0980477	0.217127	1	1	0.0595394	0.459	0.981
Cholesterol	Intention-to-Treat	Safety Events	Psychotherapy	0.0849501	0.465	0.985	-0.143889	0.313789	1	1	0.0849501	0.465	0.985
Cholesterol:HDL	Per-Protocol	Safety Events	Psychotherapy	0.0689293	0.549	0.981	-0.156272	0.294131	1	1	0.0689293	0.549	0.981
Cholesterol:HDL	Intention-to-Treat	Safety Events	Psychotherapy	0.0777537	0.458	0.985	-0.127864	0.283372	1	1	0.0777537	0.458	0.985
Glucose	Per-Protocol	Safety Events	Psychotherapy	0.317139	0.003	0.036	0.106668	0.52761	1	1	0.317139	0.003	0.036
Glucose	Intention-to-Treat	Safety Events	Psychotherapy	0.091934	0.615	0.985	-0.274163	0.458031	1	1	0.091934	0.615	0.985
HDL	Per-Protocol	Safety Events	Psychotherapy	-0.108537	0.729	0.981	-0.722015	0.504942	1	1	-0.108537	0.729	0.981
HDL	Intention-to-Treat	Safety Events	Psychotherapy	-0.0759001	0.766	0.985	-0.579437	0.427637	1	1	-0.0759001	0.766	0.985
LDL	Per-Protocol	Safety Events	Psychotherapy	0.103944	0.223	0.981	-0.0631447	0.271032	1	1	0.103944	0.223	0.981
LDL	Intention-to-Treat	Safety Events	Psychotherapy	0.103944	0.421	0.985	-0.149482	0.357369	1	1	0.103944	0.421	0.985
Tricglycerides	Per-Protocol	Safety Events	Psychotherapy	-0.0240968	0.791	0.981	-0.202015	0.153821	1	1	-0.0240968	0.791	0.981
Tricglycerides	Intention-to-Treat	Safety Events	Psychotherapy	-0.0055774	0.971	0.985	-0.303345	0.29219	1	1	-0.0055774	0.971	0.985
Age	Per-Protocol	50% Reduction in PHQ-9	Lifestyle Therapy	1.00731	0.461	0.6864	0.987974	1.02702	1	10	1.07553	0.886043	1.30555
Age	Intention-to-Treat	50% Reduction in PHQ-9	Lifestyle Therapy	1.00859	0.385	0.79	0.989314	1.02825	1	10	1.08932	0.898138	1.32121
Born in Australia	Per-Protocol	50% Reduction in PHQ-9	Lifestyle Therapy	0.492796	0	0	0.340577	0.713047	1	1	0.492796	0.340577	0.713047
Born in Australia	Intention-to-Treat	50% Reduction in PHQ-9	Lifestyle Therapy	0.509675	0.004	0.048	0.325317	0.798506	1	1	0.509675	0.325317	0.798506
Sex	Per-Protocol	50% Reduction in PHQ-9	Lifestyle Therapy	1.11018	0.826	0.901091	0.43735	2.81813	1	1	1.11018	0.43735	2.81813
Sex	Intention-to-Treat	50% Reduction in PHQ-9	Lifestyle Therapy	1.42001	0.527	0.903429	0.470234	4.28812	1	1	1.42001	0.470234	4.28812
GAD-7	Per-Protocol	50% Reduction in PHQ-9	Lifestyle Therapy	1.01272	0.542	0.6864	0.972398	1.05471	1	5	1.06523	0.8694	1.30518
PHQ-9	Intention-to-Treat	50% Reduction in PHQ-9	Lifestyle Therapy	1.0086	0.684	0.961091	0.967799	1.05113	1	5	1.04376	0.849035	1.28315
PHQ-9	Per-Protocol	50% Reduction in PHQ-9	Lifestyle Therapy	0.999786	0.994	0.994	0.945718	1.05695	1	5	0.998932	0.756498	1.31906
GAD-7	Intention-to-Treat	50% Reduction in PHQ-9	Lifestyle Therapy	0.995334	0.87	0.961091	0.940911	1.0529	1	5	0.976885	0.737468	1.29403
Baseline CEQ	Per-Protocol	50% Reduction in PHQ-9	Lifestyle Therapy	1.03225	0.027	0.162	1.00364	1.06167	1	5	1.17199	1.01835	1.34882
Baseline CEQ	Intention-to-Treat	50% Reduction in PHQ-9	Lifestyle Therapy	1.03321	0.025	0.15	1.00411	1.06316	1	5	1.17746	1.02072	1.35827
Cholesterol	Per-Protocol	50% Reduction in PHQ-9	Lifestyle Therapy	1.08512	0.572	0.6864	0.817179	1.44092	1	1	1.08512	0.817179	1.44092
Cholesterol	Intention-to-Treat	50% Reduction in PHQ-9	Lifestyle Therapy	1.12525	0.395	0.79	0.856548	1.47824	1	1	1.12525	0.856548	1.47824
Cholesterol:HDL	Per-Protocol	50% Reduction in PHQ-9	Lifestyle Therapy	1.14223	0.121	0.363	0.965558	1.35124	1	1	1.14223	0.965558	1.35124
Cholesterol:HDL	Intention-to-Treat	50% Reduction in PHQ-9	Lifestyle Therapy	1.04387	0.737	0.961091	0.807861	1.34883	1	1	1.04387	0.807861	1.34883
Glucose	Per-Protocol	50% Reduction in PHQ-9	Lifestyle Therapy	0.613567	0.047	0.188	0.378779	0.993889	1	1	0.613567	0.378779	0.993889
Glucose	Intention-to-Treat	50% Reduction in PHQ-9	Lifestyle Therapy	0.699925	0.173	0.692	0.414637	1.1815	1	1	0.699925	0.414637	1.1815
HDL	Per-Protocol	50% Reduction in PHQ-9	Lifestyle Therapy	0.759538	0.517	0.6864	0.330742	1.74425	1	1	0.759538	0.330742	1.74425
HDL	Intention-to-Treat	50% Reduction in PHQ-9	Lifestyle Therapy	1.04693	0.881	0.961091	0.571704	1.91721	1	1	1.04693	0.571704	1.91721
LDL	Per-Protocol	50% Reduction in PHQ-9	Lifestyle Therapy	1.17767	0.246	0.5904	0.893295	1.55259	1	1	1.17767	0.893295	1.55259
LDL	Intention-to-Treat	50% Reduction in PHQ-9	Lifestyle Therapy	1.15202	0.334	0.79	0.864417	1.53531	1	1	1.15202	0.864417	1.53531
Tricglycerides	Per-Protocol	50% Reduction in PHQ-9	Lifestyle Therapy	1.1483	0.502	0.6864	0.766976	1.71921	1	1	1.1483	0.766976	1.71921
Tricglycerides	Intention-to-Treat	50% Reduction in PHQ-9	Lifestyle Therapy	1.00223	0.993	0.993	0.617618	1.62635	1	1	1.00223	0.617618	1.62635
Age	Per-Protocol	Reliable Improvement in PHQ-9	Lifestyle Therapy	1.00345	0.83	0.905455	0.972383	1.0355	1	10	1.035	0.755746	1.41744
Age	Intention-to-Treat	Reliable Improvement in PHQ-9	Lifestyle Therapy	1.00345	0.83	0.979	0.972383	1.0355	1	10	1.035	0.755746	1.41744
Born in Australia	Per-Protocol	Reliable Improvement in PHQ-9	Lifestyle Therapy	0.950435	0.94	0.94	0.254087	3.55519	1	1	0.950435	0.254087	3.55519
Born in Australia	Intention-to-Treat	Reliable Improvement in PHQ-9	Lifestyle Therapy	0.950435	0.94	0.979	0.254087	3.55519	1	1	0.950435	0.254087	3.55519
Sex	Per-Protocol	Reliable Improvement in PHQ-9	Lifestyle Therapy	0.510249	0.351	0.673333	0.124234	2.09567	1	1	0.510249	0.124234	2.09567
Sex	Intention-to-Treat	Reliable Improvement in PHQ-9	Lifestyle Therapy	0.510249	0.351	0.702	0.124234	2.09567	1	1	0.510249	0.124234	2.09567
PHQ-9	Per-Protocol	Reliable Improvement in PHQ-9	Lifestyle Therapy	1.26264	0	0	1.16273	1.37113	1	5	3.20922	2.12519	4.84618
PHQ-9	Intention-to-Treat	Reliable Improvement in PHQ-9	Lifestyle Therapy	1.26264	0	0	1.16273	1.37113	1	5	3.20922	2.12519	4.84618
GAD-7	Per-Protocol	Reliable Improvement in PHQ-9	Lifestyle Therapy	1.2197	0	0	1.10974	1.34056	1	5	2.69938	1.68308	4.32937
GAD-7	Intention-to-Treat	Reliable Improvement in PHQ-9	Lifestyle Therapy	1.2197	0	0	1.10974	1.34056	1	5	2.69938	1.68308	4.32937
Baseline CEQ	Per-Protocol	Reliable Improvement in PHQ-9	Lifestyle Therapy	1.04153	0.294	0.673333	0.965332	1.12374	1	5	1.22563	0.83827	1.792
Baseline CEQ	Intention-to-Treat	Reliable Improvement in PHQ-9	Lifestyle Therapy	1.0416	0.292	0.7008	0.965583	1.1236	1	5	1.22603	0.839359	1.79086
Cholesterol	Per-Protocol	Reliable Improvement in PHQ-9	Lifestyle Therapy	1.19466	0.408	0.673333	0.784142	1.82011	1	1	1.19466	0.784142	1.82011
Cholesterol	Intention-to-Treat	Reliable Improvement in PHQ-9	Lifestyle Therapy	1.13156	0.611	0.814667	0.699677	1.83002	1	1	1.13156	0.699677	1.83002
Cholesterol:HDL	Per-Protocol	Reliable Improvement in PHQ-9	Lifestyle Therapy	1.30491	0.126	0.504	0.927941	1.83503	1	1	1.30491	0.927941	1.83503
Cholesterol:HDL	Intention-to-Treat	Reliable Improvement in PHQ-9	Lifestyle Therapy	1.27641	0.207	0.621	0.873204	1.86579	1	1	1.27641	0.873204	1.86579
Glucose	Per-Protocol	Reliable Improvement in PHQ-9	Lifestyle Therapy	0.852272	0.505	0.673333	0.532567	1.3639	1	1	0.852272	0.532567	1.3639
Glucose	Intention-to-Treat	Reliable Improvement in PHQ-9	Lifestyle Therapy	1.00671	0.979	0.979	0.605849	1.67281	1	1	1.00671	0.605849	1.67281
HDL	Per-Protocol	Reliable Improvement in PHQ-9	Lifestyle Therapy	0.666221	0.593	0.7116	0.150248	2.95412	1	1	0.666221	0.150248	2.95412
HDL	Intention-to-Treat	Reliable Improvement in PHQ-9	Lifestyle Therapy	0.651945	0.566	0.814667	0.151291	2.80937	1	1	0.651945	0.151291	2.80937
LDL	Per-Protocol	Reliable Improvement in PHQ-9	Lifestyle Therapy	1.2019	0.467	0.673333	0.731853	1.97386	1	1	1.2019	0.731853	1.97386
LDL	Intention-to-Treat	Reliable Improvement in PHQ-9	Lifestyle Therapy	1.2019	0.467	0.800571	0.731853	1.97386	1	1	1.2019	0.731853	1.97386
Tricglycerides	Per-Protocol	Reliable Improvement in PHQ-9	Lifestyle Therapy	1.708	0.224	0.672	0.720581	4.04851	1	1	1.708	0.720581	4.04851
Tricglycerides	Intention-to-Treat	Reliable Improvement in PHQ-9	Lifestyle Therapy	1.72453	0.187	0.621	0.767738	3.87373	1	1	1.72453	0.767738	3.87373
Age	Per-Protocol	Remission in PHQ-9	Lifestyle Therapy	1.00212	0.849	0.914	0.980449	1.02428	1	10	1.02142	0.820826	1.27106
Age	Intention-to-Treat	Remission in PHQ-9	Lifestyle Therapy	1.00212	0.849	0.858	0.980449	1.02428	1	10	1.02142	0.820826	1.27106
Born in Australia	Per-Protocol	Remission in PHQ-9	Lifestyle Therapy	0.574169	0.012	0.056	0.373008	0.883815	1	1	0.574169	0.373008	0.883815
Born in Australia	Intention-to-Treat	Remission in PHQ-9	Lifestyle Therapy	0.574169	0.012	0.056	0.373008	0.883815	1	1	0.574169	0.373008	0.883815
Sex	Per-Protocol	Remission in PHQ-9	Lifestyle Therapy	2.85119	0.207	0.354857	0.559345	14.5335	1	1	2.85119	0.559345	14.5335
Sex	Intention-to-Treat	Remission in PHQ-9	Lifestyle Therapy	2.85119	0.207	0.354857	0.559345	14.5335	1	1	2.85119	0.559345	14.5335
PHQ-9	Per-Protocol	Remission in PHQ-9	Lifestyle Therapy	0.906269	0	0	0.864227	0.950355	1	5	0.611342	0.482102	0.775229
PHQ-9	Intention-to-Treat	Remission in PHQ-9	Lifestyle Therapy	0.906269	0	0	0.864227	0.950355	1	5	0.611342	0.482102	0.775229
GAD-7	Per-Protocol	Remission in PHQ-9	Lifestyle Therapy	0.918804	0.014	0.056	0.859043	0.982723	1	5	0.654809	0.467815	0.916547
GAD-7	Intention-to-Treat	Remission in PHQ-9	Lifestyle Therapy	0.918804	0.014	0.056	0.859043	0.982723	1	5	0.654809	0.467815	0.916547
Baseline CEQ	Per-Protocol	Remission in PHQ-9	Lifestyle Therapy	1.02287	0.143	0.286	0.992379	1.0543	1	5	1.11971	0.962473	1.30263
Baseline CEQ	Intention-to-Treat	Remission in PHQ-9	Lifestyle Therapy	1.02446	0.109	0.218	0.994647	1.05517	1	5	1.12844	0.97352	1.30801
Cholesterol	Per-Protocol	Remission in PHQ-9	Lifestyle Therapy	1.02037	0.914	0.914	0.709067	1.46836	1	1	1.02037	0.709067	1.46836
Cholesterol	Intention-to-Treat	Remission in PHQ-9	Lifestyle Therapy	1.03318	0.858	0.858	0.723233	1.47595	1	1	1.03318	0.723233	1.47595
Cholesterol:HDL	Per-Protocol	Remission in PHQ-9	Lifestyle Therapy	0.953118	0.596	0.817333	0.798148	1.13818	1	1	0.953118	0.798148	1.13818
Cholesterol:HDL	Intention-to-Treat	Remission in PHQ-9	Lifestyle Therapy	0.899546	0.336	0.492	0.724991	1.11613	1	1	0.899546	0.724991	1.11613
Glucose	Per-Protocol	Remission in PHQ-9	Lifestyle Therapy	0.623549	0.076	0.228	0.369799	1.05142	1	1	0.623549	0.369799	1.05142
Glucose	Intention-to-Treat	Remission in PHQ-9	Lifestyle Therapy	0.636678	0.062	0.186	0.396053	1.0235	1	1	0.636678	0.396053	1.0235
HDL	Per-Protocol	Remission in PHQ-9	Lifestyle Therapy	1.13638	0.682	0.8184	0.615868	2.09682	1	1	1.13638	0.615868	2.09682
HDL	Intention-to-Treat	Remission in PHQ-9	Lifestyle Therapy	1.29939	0.369	0.492	0.73327	2.30258	1	1	1.29939	0.73327	2.30258
LDL	Per-Protocol	Remission in PHQ-9	Lifestyle Therapy	1.0918	0.613	0.817333	0.777108	1.53392	1	1	1.0918	0.777108	1.53392
LDL	Intention-to-Treat	Remission in PHQ-9	Lifestyle Therapy	1.0918	0.613	0.7356	0.777108	1.53392	1	1	1.0918	0.777108	1.53392
Tricglycerides	Per-Protocol	Remission in PHQ-9	Lifestyle Therapy	0.686322	0.122	0.286	0.425841	1.10613	1	1	0.686322	0.425841	1.10613
Tricglycerides	Intention-to-Treat	Remission in PHQ-9	Lifestyle Therapy	0.648844	0.097	0.218	0.389288	1.08146	1	1	0.648844	0.389288	1.08146
Age	Per-Protocol	50% Reduction in GAD-7	Lifestyle Therapy	0.997918	0.734	0.937	0.985995	1.00998	1	10	0.979376	0.868457	1.10446
Age	Intention-to-Treat	50% Reduction in GAD-7	Lifestyle Therapy	0.997918	0.734	0.937091	0.985995	1.00998	1	10	0.979376	0.868457	1.10446
Born in Australia	Per-Protocol	50% Reduction in GAD-7	Lifestyle Therapy	0.600193	0.009	0.108	0.410165	0.878262	1	1	0.600193	0.410165	0.878262
Born in Australia	Intention-to-Treat	50% Reduction in GAD-7	Lifestyle Therapy	0.600193	0.009	0.108	0.410165	0.878262	1	1	0.600193	0.410165	0.878262
Sex	Per-Protocol	50% Reduction in GAD-7	Lifestyle Therapy	1.86399	0.382	0.9168	0.461742	7.5247	1	1	1.86399	0.461742	7.5247
Sex	Intention-to-Treat	50% Reduction in GAD-7	Lifestyle Therapy	1.86399	0.382	0.9168	0.461742	7.5247	1	1	1.86399	0.461742	7.5247
PHQ-9	Per-Protocol	50% Reduction in GAD-7	Lifestyle Therapy	0.966277	0.151	0.604	0.922074	1.0126	1	5	0.842381	0.666543	1.06461
PHQ-9	Intention-to-Treat	50% Reduction in GAD-7	Lifestyle Therapy	0.966277	0.151	0.604	0.922074	1.0126	1	5	0.842381	0.666543	1.06461
GAD-7	Per-Protocol	50% Reduction in GAD-7	Lifestyle Therapy	1.01097	0.655	0.937	0.963663	1.0606	1	5	1.05607	0.831047	1.34203
GAD-7	Intention-to-Treat	50% Reduction in GAD-7	Lifestyle Therapy	1.01097	0.655	0.937091	0.963663	1.0606	1	5	1.05607	0.831047	1.34203
Baseline CEQ	Per-Protocol	50% Reduction in GAD-7	Lifestyle Therapy	1.02175	0.037	0.222	1.00133	1.04258	1	5	1.11357	1.00669	1.23181
Baseline CEQ	Intention-to-Treat	50% Reduction in GAD-7	Lifestyle Therapy	1.0245	0.048	0.288	1.00023	1.04936	1	5	1.12867	1.00117	1.2724
Cholesterol	Per-Protocol	50% Reduction in GAD-7	Lifestyle Therapy	0.987525	0.937	0.937	0.721612	1.35143	1	1	0.987525	0.721612	1.35143
Cholesterol	Intention-to-Treat	50% Reduction in GAD-7	Lifestyle Therapy	1.00424	0.977	0.977	0.74837	1.3476	1	1	1.00424	0.74837	1.3476
Cholesterol:HDL	Per-Protocol	50% Reduction in GAD-7	Lifestyle Therapy	1.01564	0.921	0.937	0.748718	1.37771	1	1	1.01564	0.748718	1.37771
Cholesterol:HDL	Intention-to-Treat	50% Reduction in GAD-7	Lifestyle Therapy	0.963089	0.834	0.937091	0.6781	1.36785	1	1	0.963089	0.6781	1.36785
Glucose	Per-Protocol	50% Reduction in GAD-7	Lifestyle Therapy	0.806384	0.301	0.903	0.536308	1.21247	1	1	0.806384	0.536308	1.21247
Glucose	Intention-to-Treat	50% Reduction in GAD-7	Lifestyle Therapy	0.808682	0.32	0.9168	0.531541	1.23032	1	1	0.808682	0.531541	1.23032
HDL	Per-Protocol	50% Reduction in GAD-7	Lifestyle Therapy	0.920885	0.817	0.937	0.458973	1.84766	1	1	0.920885	0.458973	1.84766
HDL	Intention-to-Treat	50% Reduction in GAD-7	Lifestyle Therapy	1.06058	0.859	0.937091	0.553035	2.0339	1	1	1.06058	0.553035	2.0339
LDL	Per-Protocol	50% Reduction in GAD-7	Lifestyle Therapy	1.03576	0.845	0.937	0.728938	1.47172	1	1	1.03576	0.728938	1.47172
LDL	Intention-to-Treat	50% Reduction in GAD-7	Lifestyle Therapy	1.03576	0.845	0.937091	0.728938	1.47172	1	1	1.03576	0.728938	1.47172
Tricglycerides	Per-Protocol	50% Reduction in GAD-7	Lifestyle Therapy	0.906064	0.755	0.937	0.487009	1.6857	1	1	0.906064	0.487009	1.6857
Tricglycerides	Intention-to-Treat	50% Reduction in GAD-7	Lifestyle Therapy	0.863181	0.634	0.937091	0.470738	1.5828	1	1	0.863181	0.470738	1.5828
Age	Per-Protocol	Reliable Improvement in GAD-7	Lifestyle Therapy	0.995059	0.696	0.747	0.970662	1.02007	1	10	0.951678	0.742469	1.21983
Age	Intention-to-Treat	Reliable Improvement in GAD-7	Lifestyle Therapy	0.995059	0.696	0.814909	0.970662	1.02007	1	10	0.951678	0.742469	1.21983
Born in Australia	Per-Protocol	Reliable Improvement in GAD-7	Lifestyle Therapy	0.407854	0.034	0.0816	0.177907	0.935012	1	1	0.407854	0.177907	0.935012
Born in Australia	Intention-to-Treat	Reliable Improvement in GAD-7	Lifestyle Therapy	0.407854	0.034	0.0816	0.177907	0.935012	1	1	0.407854	0.177907	0.935012
Sex	Per-Protocol	Reliable Improvement in GAD-7	Lifestyle Therapy	1.3601	0.747	0.747	0.210499	8.78809	1	1	1.3601	0.210499	8.78809
Sex	Intention-to-Treat	Reliable Improvement in GAD-7	Lifestyle Therapy	1.3601	0.747	0.814909	0.210499	8.78809	1	1	1.3601	0.210499	8.78809
PHQ-9	Per-Protocol	Reliable Improvement in GAD-7	Lifestyle Therapy	1.1085	0.006	0.021	1.03024	1.19271	1	5	1.67373	1.16063	2.4137
PHQ-9	Intention-to-Treat	Reliable Improvement in GAD-7	Lifestyle Therapy	1.1085	0.006	0.032	1.03024	1.19271	1	5	1.67373	1.16063	2.4137
GAD-7	Per-Protocol	Reliable Improvement in GAD-7	Lifestyle Therapy	1.26369	0	0	1.17671	1.35709	1	5	3.22253	2.25609	4.60299
GAD-7	Intention-to-Treat	Reliable Improvement in GAD-7	Lifestyle Therapy	1.26369	0	0	1.17671	1.35709	1	5	3.22253	2.25609	4.60299
Baseline CEQ	Per-Protocol	Reliable Improvement in GAD-7	Lifestyle Therapy	1.02276	0.321	0.4995	0.97831	1.06924	1	5	1.11913	0.896152	1.39758
Baseline CEQ	Intention-to-Treat	Reliable Improvement in GAD-7	Lifestyle Therapy	1.02366	0.304	0.4995	0.978981	1.07038	1	5	1.12405	0.899232	1.40506
Cholesterol	Per-Protocol	Reliable Improvement in GAD-7	Lifestyle Therapy	1.1018	0.689	0.747	0.684927	1.77241	1	1	1.1018	0.684927	1.77241
Cholesterol	Intention-to-Treat	Reliable Improvement in GAD-7	Lifestyle Therapy	1.08519	0.745	0.814909	0.662694	1.77706	1	1	1.08519	0.662694	1.77706
Cholesterol:HDL	Per-Protocol	Reliable Improvement in GAD-7	Lifestyle Therapy	1.38646	0.006	0.021	1.09998	1.74754	1	1	1.38646	1.09998	1.74754
Cholesterol:HDL	Intention-to-Treat	Reliable Improvement in GAD-7	Lifestyle Therapy	1.35437	0.029	0.0816	1.03194	1.77755	1	1	1.35437	1.03194	1.77755
Glucose	Per-Protocol	Reliable Improvement in GAD-7	Lifestyle Therapy	0.913966	0.734	0.747	0.543687	1.53642	1	1	0.913966	0.543687	1.53642
Glucose	Intention-to-Treat	Reliable Improvement in GAD-7	Lifestyle Therapy	1.01621	0.948	0.948	0.629006	1.64177	1	1	1.01621	0.629006	1.64177
HDL	Per-Protocol	Reliable Improvement in GAD-7	Lifestyle Therapy	0.298162	0.07	0.14	0.080639	1.10245	1	1	0.298162	0.080639	1.10245
HDL	Intention-to-Treat	Reliable Improvement in GAD-7	Lifestyle Therapy	0.349937	0.105	0.21	0.0983674	1.24488	1	1	0.349937	0.0983674	1.24488
LDL	Per-Protocol	Reliable Improvement in GAD-7	Lifestyle Therapy	1.3166	0.333	0.4995	0.754593	2.29717	1	1	1.3166	0.754593	2.29717
LDL	Intention-to-Treat	Reliable Improvement in GAD-7	Lifestyle Therapy	1.3166	0.333	0.4995	0.754593	2.29717	1	1	1.3166	0.754593	2.29717
Tricglycerides	Per-Protocol	Reliable Improvement in GAD-7	Lifestyle Therapy	1.92716	0.007	0.021	1.19953	3.09615	1	1	1.92716	1.19953	3.09615
Tricglycerides	Intention-to-Treat	Reliable Improvement in GAD-7	Lifestyle Therapy	1.91417	0.008	0.032	1.18697	3.08688	1	1	1.91417	1.18697	3.08688
Age	Per-Protocol	Safety Events	Lifestyle Therapy	0.0192576	0.005	0.03	0.0058532	0.0326621	1	10	0.192576	0.05	0.3
Age	Intention-to-Treat	Safety Events	Lifestyle Therapy	0.0192576	0.002	0.024	0.0072848	0.0312305	1	10	0.192576	0.02	0.24
Born in Australia	Per-Protocol	Safety Events	Lifestyle Therapy	0.329944	0.056	0.204	-0.0085876	0.668475	1	1	0.329944	0.056	0.204
Born in Australia	Intention-to-Treat	Safety Events	Lifestyle Therapy	0.338387	0.212	0.424	-0.193037	0.86981	1	1	0.338387	0.212	0.424
Sex	Per-Protocol	Safety Events	Lifestyle Therapy	-0.0636734	0.825	0.96	-0.626832	0.499485	1	1	-0.0636734	0.825	0.96
Sex	Intention-to-Treat	Safety Events	Lifestyle Therapy	-0.0636734	0.785	0.942	-0.521365	0.394018	1	1	-0.0636734	0.785	0.942
PHQ-9	Per-Protocol	Safety Events	Lifestyle Therapy	-0.0009905	0.96	0.96	-0.0401109	0.0381299	1	5	-0.0049525	4.8	4.8
PHQ-9	Intention-to-Treat	Safety Events	Lifestyle Therapy	-0.0009905	0.942	0.98	-0.0274851	0.025504	1	5	-0.0049525	4.71	4.9
GAD-7	Per-Protocol	Safety Events	Lifestyle Therapy	-0.0212423	0.287	0.492	-0.0603421	0.0178575	1	5	-0.106211	1.435	2.46
GAD-7	Intention-to-Treat	Safety Events	Lifestyle Therapy	-0.0212423	0.177	0.424	-0.0521157	0.009631	1	5	-0.106211	0.885	2.12
Baseline CEQ	Per-Protocol	Safety Events	Lifestyle Therapy	-0.0094749	0.261	0.492	-0.0259852	0.0070353	1	5	-0.0473745	1.305	2.46
Baseline CEQ	Intention-to-Treat	Safety Events	Lifestyle Therapy	-0.0097487	0.342	0.561	-0.0298777	0.0103804	1	5	-0.0487435	1.71	2.805
Cholesterol	Per-Protocol	Safety Events	Lifestyle Therapy	-0.0130728	0.886	0.96	-0.191984	0.165838	1	1	-0.0130728	0.886	0.96
Cholesterol	Intention-to-Treat	Safety Events	Lifestyle Therapy	-0.002524	0.98	0.98	-0.198885	0.193837	1	1	-0.002524	0.98	0.98
Cholesterol:HDL	Per-Protocol	Safety Events	Lifestyle Therapy	-0.0462512	0.623	0.9345	-0.230597	0.138095	1	1	-0.0462512	0.623	0.9345
Cholesterol:HDL	Intention-to-Treat	Safety Events	Lifestyle Therapy	-0.0701944	0.374	0.561	-0.225037	0.0846484	1	1	-0.0701944	0.374	0.561
Glucose	Per-Protocol	Safety Events	Lifestyle Therapy	0.135156	0	0	0.0630261	0.207285	1	1	0.135156	0	0
Glucose	Intention-to-Treat	Safety Events	Lifestyle Therapy	0.136473	0.006	0.036	0.0384195	0.234526	1	1	0.136473	0.006	0.036
HDL	Per-Protocol	Safety Events	Lifestyle Therapy	0.19599	0.188	0.4512	-0.0955318	0.487511	1	1	0.19599	0.188	0.4512
HDL	Intention-to-Treat	Safety Events	Lifestyle Therapy	0.207596	0.19	0.424	-0.102874	0.518065	1	1	0.207596	0.19	0.424
LDL	Per-Protocol	Safety Events	Lifestyle Therapy	-0.0331727	0.798	0.96	-0.286589	0.220243	1	1	-0.0331727	0.798	0.96
LDL	Intention-to-Treat	Safety Events	Lifestyle Therapy	-0.0331727	0.764	0.942	-0.249718	0.183373	1	1	-0.0331727	0.764	0.942
Tricglycerides	Per-Protocol	Safety Events	Lifestyle Therapy	-0.215738	0.068	0.204	-0.447595	0.0161177	1	1	-0.215738	0.068	0.204
Tricglycerides	Intention-to-Treat	Safety Events	Lifestyle Therapy	-0.219946	0.117	0.424	-0.495195	0.0553022	1	1	-0.219946	0.117	0.424

## Sheet: Safety Events
	Overall	Psychotherapy	Lifestyle Therapy	P for diff	Non-Responders	Responders	P for diff
Total	201	79	122	0.002	129	72	<0.001
Mental Health Related	97 (48.3%)	38 (48.1%)	59 (48.4%)	0.033	64 (49.6%)	33 (45.8%)	0.002
Distress [10013487]	60 (29.9%)	22 (27.8%)	38 (31.1%)		40 (31.0%)	20 (27.8%)
Low mood [10024919]	34 (16.9%)	14 (17.7%)	20 (16.4%)		23 (17.8%)	11 (15.3%)
Lethargy [10024264]	3 (1.5%)	2 (2.5%)	1 (0.8%)		1 (0.8%)	2 (2.8%)
Cardiometabolic Related	49 (24.4%)	17 (21.5%)	32 (26.2%)	0.032	34 (26.4%)	15 (20.8%)	0.007
Hypercholesterolaemia [10020603]	41 (20.4%)	14 (17.7%)	27 (22.1%)		27 (20.9%)	14 (19.4%)
Hyperglycaemia [10020639]	8 (4.0%)	3 (3.8%)	5 (4.1%)		7 (5.4%)	1 (1.4%)
Pain, Injury, Inflammation, Musculoskeletal related	20 (10.0%)	9 (11.4%)	11 (9.0%)	0.655	13 (10.1%)	7 (9.7%)	0.18
Headache [10019211]	4 (2.0%)	2 (2.5%)	2 (1.6%)		1 (0.8%)	3 (4.2%)
Neck pain [10028836]	3 (1.5%)	0 (0.0%)	3 (2.5%)		3 (2.3%)	0 (0.0%)
Acute pain [10066714]	2 (1.0%)	1 (1.3%)	1 (0.8%)		2 (1.6%)	0 (0.0%)
Leg pain [10024130]	2 (1.0%)	0 (0.0%)	2 (1.6%)		0 (0.0%)	2 (2.8%)
Back injury [10003986]	1 (0.5%)	1 (1.3%)	0 (0.0%)		1 (0.8%)	0 (0.0%)
Finger injury [10079098]	1 (0.5%)	1 (1.3%)	0 (0.0%)		0 (0.0%)	1 (1.4%)
Foot pain [10016974]	1 (0.5%)	0 (0.0%)	1 (0.8%)		1 (0.8%)	0 (0.0%)
Fracture bone [10017077]	1 (0.5%)	1 (1.3%)	0 (0.0%)		1 (0.8%)	0 (0.0%)
Inflammatory pain [10065390]	1 (0.5%)	1 (1.3%)	0 (0.0%)		1 (0.8%)	0 (0.0%)
Joint pain [10023222]	1 (0.5%)	0 (0.0%)	1 (0.8%)		1 (0.8%)	0 (0.0%)
Osteoarthritis [10031161]	1 (0.5%)	0 (0.0%)	1 (0.8%)		0 (0.0%)	1 (1.4%)
Pain [10033371]	1 (0.5%)	1 (1.3%)	0 (0.0%)		1 (0.8%)	0 (0.0%)
Pain in elbow [10033424]	1 (0.5%)	1 (5.9%)	0 (0.0%)		1 (0.8%)	0 (0.0%)
Illness or Allergy Related	19 (9.5%)	6 (7.6%)	13 (10.7%)	0.108	8 (6.2%)	11 (15.3%)	0.491
Upper Respiratory Tract Infection [10046733]	10 (5.0%)	2 (2.5%)	8 (6.6%)		5 (3.9%)	5 (6.9%)
Coronavirus infection [10051905]	5 (2.5%)	3 (3.8%)	2 (1.6%)		2 (1.6%)	3 (4.2%)
Allergy [10001738]	4 (2.0%)	1 (1.3%)	3 (2.5%)		1 (0.8%)	3 (4.2%)
Gastrointestinal Related	10 (5.0%)	6 (7.6%)	4 (3.3%)	0.527	8 (6.2%)	2 (2.8%)	0.058
Upset stomach [10046318]	6 (3.0%)	5 (6.3%)	1 (0.8%)		5 (3.9%)	1 (1.4%)
Blood in stool [10005603]	1 (0.5%)	0 (0.0%)	1 (0.8%)		1 (0.8%)	0 (0.0%)
Colonoscopy [10010007]	1 (0.5%)	0 (0.0%)	1 (0.8%)		1 (0.8%)	0 (0.0%)
Constipation [10010774]	1 (0.5%)	0 (0.0%)	1 (0.8%)		0 (0.0%)	1 (1.4%)
Gastroenteritis [10017888]	1 (0.5%)	1 (1.3%)	0 (0.0%)		1 (0.8%)	0 (0.0%)
Other	6 (3.0%)	3 (3.8%)	3 (2.5%)	1	2 (1.6%)	4 (5.6%)	0.414
Skin irritation [10040880]	3 (1.5%)	1 (1.3%)	2 (1.6%)		1 (0.8%)	2 (2.8%)
Edema [10014210]	1 (0.5%)	1 (1.3%)	0 (0.0%)		1 (0.8%)	0 (0.0%)
Paraesthesia [10033775]	1 (0.5%)	1 (1.3%)	0 (0.0%)		0 (0.0%)	1 (1.4%)
Surgery [10042609]	1 (0.5%)	0 (0.0%)	1 (0.8%)		0 (0.0%)	1 (1.4%)

## Sheet: Figure by treatment arm
Figure 2. Association of baseline predictors with risk of 50% reduction in PHQ-9 scores from baseline to 8-week follow-up for lifestyle therapy and psychotherapy, separately. Age - per 10 year increase in age; Born in Australia - reference group=born overseas; Cholesterol, HDL, LDL, Triglycerides, Glucose - per mmol/L increase; GAD-7 - per 5 unit increase in baseline GAD-7 score; PHQ-9 - per 5 un…
